# Supplementary material for: Fast and accurate average genome size and 16S rRNA gene average copy number computation in metagenomic data
Source: BMC Bioinformatics. 2019 Sep 5;20:453. doi: 10.1186/s12859-019-3031-y (PMC6727555; doi:10.1186/s12859-019-3031-y)
Supplement: Supplementary file 1 — Single-copy genes universally present in prokaryotes. Table showing the COG number of the 35 single-copy genes identified by Raes et al. (2007), and the number of sequences included in each COG. (XLSX 42 kb) [file 12859_2019_3031_MOESM1_ESM.xlsx]

## Sheet: Sheet1
COG	# of seqs	COG	# of seqs	COG	# of seqs	COG	# of seqs	COG	# of seqs
COG0012	2316	COG0085	2889	COG0094	2293	COG0103	2403	COG0201	2370
COG0016	2350	COG0087	2511	COG0096	2373	COG0124	2515	COG0256	2214
COG0048	2427	COG0088	2406	COG0097	2379	COG0184	2387	COG0495	2401
COG0049	2420	COG0090	2464	COG0098	2542	COG0185	2292	COG0522	2634
COG0052	2559	COG0091	2491	COG0099	2275	COG0186	2249	COG0525	2320
COG0080	2550	COG0092	2212	COG0100	2455	COG0197	2444	COG0533	2374
COG0081	2435	COG0093	2347	COG0102	2450	COG0200	2438	COG0541	2167
