# Supplementary material for: Fast and accurate average genome size and 16S rRNA gene average copy number computation in metagenomic data
Source: BMC Bioinformatics. 2019 Sep 5;20:453. doi: 10.1186/s12859-019-3031-y (PMC6727555; doi:10.1186/s12859-019-3031-y)
Supplement: Supplementary file 2 — Reference genome datasets. Excel sheets with the accession, taxid, organism name, and FTP URL of the genomes used to generate the simulated metagenomic datasets. (XLSX 105 kb) [file 12859_2019_3031_MOESM2_ESM.xlsx]

## Sheet: Infant gut
Infant Gut dataset
assembly_accession	taxid	organism_name	ftp_url
GCF_000307165.1	698758	Amphibacillus xylanus NBRC 15112	ftp://ftp.ncbi.nlm.nih.gov/genomes/all/GCF/000/307/165/GCF_000307165.1_ASM30716v1/GCF_000307165.1_ASM30716v1_genomic.fna.gz
GCF_000024105.1	525919	Anaerococcus prevotii DSM 20548	ftp://ftp.ncbi.nlm.nih.gov/genomes/all/GCF/000/024/105/GCF_000024105.1_ASM2410v1/GCF_000024105.1_ASM2410v1_genomic.fna.gz
GCF_000068585.1	471472	Chlamydia trachomatis 434/Bu	ftp://ftp.ncbi.nlm.nih.gov/genomes/all/GCF/000/068/585/GCF_000068585.1_ASM6858v1/GCF_000068585.1_ASM6858v1_genomic.fna.gz
GCF_001456065.2	1492	Clostridium butyricum	ftp://ftp.ncbi.nlm.nih.gov/genomes/all/GCF/001/456/065/GCF_001456065.2_ASM145606v2/GCF_001456065.2_ASM145606v2_genomic.fna.gz
GCF_000014125.1	386415	Clostridium novyi NT	ftp://ftp.ncbi.nlm.nih.gov/genomes/all/GCF/000/014/125/GCF_000014125.1_ASM1412v1/GCF_000014125.1_ASM1412v1_genomic.fna.gz
GCF_002209185.1	38289	Corynebacterium jeikeium	ftp://ftp.ncbi.nlm.nih.gov/genomes/all/GCF/002/209/185/GCF_002209185.1_ASM220918v1/GCF_002209185.1_ASM220918v1_genomic.fna.gz
GCF_000833575.1	161899	Corynebacterium singulare	ftp://ftp.ncbi.nlm.nih.gov/genomes/all/GCF/000/833/575/GCF_000833575.1_ASM83357v1/GCF_000833575.1_ASM83357v1_genomic.fna.gz
GCF_000742975.1	1201292	Enterococcus faecalis ATCC 29212	ftp://ftp.ncbi.nlm.nih.gov/genomes/all/GCF/000/742/975/GCF_000742975.1_ASM74297v1/GCF_000742975.1_ASM74297v1_genomic.fna.gz
GCF_000250945.1	1155766	Enterococcus faecium Aus0004	ftp://ftp.ncbi.nlm.nih.gov/genomes/all/GCF/000/250/945/GCF_000250945.1_ASM25094v1/GCF_000250945.1_ASM25094v1_genomic.fna.gz
GCF_000010185.1	334413	Finegoldia magna ATCC 29328	ftp://ftp.ncbi.nlm.nih.gov/genomes/all/GCF/000/010/185/GCF_000010185.1_ASM1018v1/GCF_000010185.1_ASM1018v1_genomic.fna.gz
GCF_000025205.1	553190	Gardnerella vaginalis 409-05	ftp://ftp.ncbi.nlm.nih.gov/genomes/all/GCF/000/025/205/GCF_000025205.1_ASM2520v1/GCF_000025205.1_ASM2520v1_genomic.fna.gz
GCF_000233755.1	1088720	Lactobacillus rhamnosus ATCC 8530	ftp://ftp.ncbi.nlm.nih.gov/genomes/all/GCF/000/233/755/GCF_000233755.1_ASM23375v1/GCF_000233755.1_ASM23375v1_genomic.fna.gz
GCF_002224565.1	1599	Lactobacillus sakei	ftp://ftp.ncbi.nlm.nih.gov/genomes/all/GCF/002/224/565/GCF_002224565.1_ASM222456v1/GCF_002224565.1_ASM222456v1_genomic.fna.gz
GCF_000269925.1	420889	Lactococcus garvieae ATCC 49156	ftp://ftp.ncbi.nlm.nih.gov/genomes/all/GCF/000/269/925/GCF_000269925.1_ASM26992v1/GCF_000269925.1_ASM26992v1_genomic.fna.gz
GCF_000761115.1	1358	Lactococcus lactis	ftp://ftp.ncbi.nlm.nih.gov/genomes/all/GCF/000/761/115/GCF_000761115.1_ASM76111v1/GCF_000761115.1_ASM76111v1_genomic.fna.gz
GCF_000026405.1	349519	Leuconostoc citreum KM20	ftp://ftp.ncbi.nlm.nih.gov/genomes/all/GCF/000/026/405/GCF_000026405.1_ASM2640v1/GCF_000026405.1_ASM2640v1_genomic.fna.gz
GCF_000092505.1	762051	Leuconostoc kimchii IMSNU 11154	ftp://ftp.ncbi.nlm.nih.gov/genomes/all/GCF/000/092/505/GCF_000092505.1_ASM9250v1/GCF_000092505.1_ASM9250v1_genomic.fna.gz
GCF_002370415.1	1245	Leuconostoc mesenteroides	ftp://ftp.ncbi.nlm.nih.gov/genomes/all/GCF/002/370/415/GCF_002370415.1_ASM237041v1/GCF_002370415.1_ASM237041v1_genomic.fna.gz
GCF_000014985.1	243243	Mycobacterium avium 104	ftp://ftp.ncbi.nlm.nih.gov/genomes/all/GCF/000/014/985/GCF_000014985.1_ASM1498v1/GCF_000014985.1_ASM1498v1_genomic.fna.gz
GCF_000025925.1	264731	Prevotella ruminicola 23	ftp://ftp.ncbi.nlm.nih.gov/genomes/all/GCF/000/025/925/GCF_000025925.1_ASM2592v1/GCF_000025925.1_ASM2592v1_genomic.fna.gz
GCF_000213155.1	909952	Propionibacterium acnes 266	ftp://ftp.ncbi.nlm.nih.gov/genomes/all/GCF/000/213/155/GCF_000213155.1_ASM21315v1/GCF_000213155.1_ASM21315v1_genomic.fna.gz
GCF_001442815.1	985762	Staphylococcus agnetis	ftp://ftp.ncbi.nlm.nih.gov/genomes/all/GCF/001/442/815/GCF_001442815.1_ASM144281v1/GCF_001442815.1_ASM144281v1_genomic.fna.gz
GCF_000236925.1	985002	Staphylococcus argenteus	ftp://ftp.ncbi.nlm.nih.gov/genomes/all/GCF/000/236/925/GCF_000236925.1_ASM23692v1/GCF_000236925.1_ASM23692v1_genomic.fna.gz
GCF_000025145.1	703339	Staphylococcus aureus 04-02981	ftp://ftp.ncbi.nlm.nih.gov/genomes/all/GCF/000/025/145/GCF_000025145.1_ASM2514v1/GCF_000025145.1_ASM2514v1_genomic.fna.gz
GCF_002356175.1	29388	Staphylococcus capitis	ftp://ftp.ncbi.nlm.nih.gov/genomes/all/GCF/002/356/175/GCF_002356175.1_ASM235617v1/GCF_002356175.1_ASM235617v1_genomic.fna.gz
GCF_000007645.1	176280	Staphylococcus epidermidis ATCC 12228	ftp://ftp.ncbi.nlm.nih.gov/genomes/all/GCF/000/007/645/GCF_000007645.1_ASM764v1/GCF_000007645.1_ASM764v1_genomic.fna.gz
GCF_001432245.1	246432	Staphylococcus equorum	ftp://ftp.ncbi.nlm.nih.gov/genomes/all/GCF/001/432/245/GCF_001432245.1_ASM143224v1/GCF_001432245.1_ASM143224v1_genomic.fna.gz
GCF_001611955.1	1283	Staphylococcus haemolyticus	ftp://ftp.ncbi.nlm.nih.gov/genomes/all/GCF/001/611/955/GCF_001611955.1_ASM161195v1/GCF_001611955.1_ASM161195v1_genomic.fna.gz
GCF_001558775.1	28035	Staphylococcus lugdunensis	ftp://ftp.ncbi.nlm.nih.gov/genomes/all/GCF/001/558/775/GCF_001558775.1_ASM155877v1/GCF_001558775.1_ASM155877v1_genomic.fna.gz
GCF_002442915.1	45972	Staphylococcus pasteuri	ftp://ftp.ncbi.nlm.nih.gov/genomes/all/GCF/002/442/915/GCF_002442915.1_ASM244291v1/GCF_002442915.1_ASM244291v1_genomic.fna.gz
GCF_000189495.1	984892	Staphylococcus pseudintermedius ED99	ftp://ftp.ncbi.nlm.nih.gov/genomes/all/GCF/000/189/495/GCF_000189495.1_ASM18949v1/GCF_000189495.1_ASM18949v1_genomic.fna.gz
GCF_001558275.1	29385	Staphylococcus saprophyticus	ftp://ftp.ncbi.nlm.nih.gov/genomes/all/GCF/001/558/275/GCF_001558275.1_ASM155827v1/GCF_001558275.1_ASM155827v1_genomic.fna.gz
GCF_000332735.1	1194526	Staphylococcus warneri SG1	ftp://ftp.ncbi.nlm.nih.gov/genomes/all/GCF/000/332/735/GCF_000332735.1_ASM33273v1/GCF_000332735.1_ASM33273v1_genomic.fna.gz
GCF_000427035.1	1309806	Streptococcus agalactiae 09mas018883	ftp://ftp.ncbi.nlm.nih.gov/genomes/all/GCF/000/427/035/GCF_000427035.1_09mas018883/GCF_000427035.1_09mas018883_genomic.fna.gz
GCF_000027165.1	365659	Streptococcus mitis B6	ftp://ftp.ncbi.nlm.nih.gov/genomes/all/GCF/000/027/165/GCF_000027165.1_ASM2716v1/GCF_000027165.1_ASM2716v1_genomic.fna.gz
GCF_001983955.1	1303	Streptococcus oralis	ftp://ftp.ncbi.nlm.nih.gov/genomes/all/GCF/001/983/955/GCF_001983955.1_ASM198395v1/GCF_001983955.1_ASM198395v1_genomic.fna.gz
GCF_000164675.2	760570	Streptococcus parasanguinis ATCC 15912	ftp://ftp.ncbi.nlm.nih.gov/genomes/all/GCF/000/164/675/GCF_000164675.2_ASM16467v2/GCF_000164675.2_ASM16467v2_genomic.fna.gz
GCF_000147095.1	189423	Streptococcus pneumoniae 670-6B	ftp://ftp.ncbi.nlm.nih.gov/genomes/all/GCF/000/147/095/GCF_000147095.1_ASM14709v1/GCF_000147095.1_ASM14709v1_genomic.fna.gz
GCF_000221985.1	1054460	Streptococcus pseudopneumoniae IS7493	ftp://ftp.ncbi.nlm.nih.gov/genomes/all/GCF/000/221/985/GCF_000221985.1_ASM22198v1/GCF_000221985.1_ASM22198v1_genomic.fna.gz
GCF_000253335.1	1048332	Streptococcus salivarius CCHSS3	ftp://ftp.ncbi.nlm.nih.gov/genomes/all/GCF/000/253/335/GCF_000253335.1_ASM25333v1/GCF_000253335.1_ASM25333v1_genomic.fna.gz
GCF_000698885.1	1408178	Streptococcus thermophilus ASCC 1275	ftp://ftp.ncbi.nlm.nih.gov/genomes/all/GCF/000/698/885/GCF_000698885.1_ASM69888v1/GCF_000698885.1_ASM69888v1_genomic.fna.gz
GCF_000447675.1	1291379	Treponema pedis str. T A4	ftp://ftp.ncbi.nlm.nih.gov/genomes/all/GCF/000/447/675/GCF_000447675.1_ASM44767v1/GCF_000447675.1_ASM44767v1_genomic.fna.gz
GCF_001308145.2	137591	Weissella cibaria	ftp://ftp.ncbi.nlm.nih.gov/genomes/all/GCF/001/308/145/GCF_001308145.2_ASM130814v2/GCF_001308145.2_ASM130814v2_genomic.fna.gz
GCF_000219805.1	1045854	Weissella koreensis KACC 15510	ftp://ftp.ncbi.nlm.nih.gov/genomes/all/GCF/000/219/805/GCF_000219805.1_ASM21980v1/GCF_000219805.1_ASM21980v1_genomic.fna.gz
GCF_000981525.1	297352	Lactococcus piscium MKFS47	ftp://ftp.ncbi.nlm.nih.gov/genomes/all/GCF/000/981/525/GCF_000981525.1_L_piscium/GCF_000981525.1_L_piscium_genomic.fna.gz
GCF_002310475.1	1366	Lactococcus raffinolactis	ftp://ftp.ncbi.nlm.nih.gov/genomes/all/GCF/002/310/475/GCF_002310475.1_ASM231047v1/GCF_002310475.1_ASM231047v1_genomic.fna.gz
GCF_000952975.1	1912856	Peptoniphilus sp. ING2-D1G	ftp://ftp.ncbi.nlm.nih.gov/genomes/all/GCF/000/952/975/GCF_000952975.1_D1G/GCF_000952975.1_D1G_genomic.fna.gz
GCF_900187005.1	1294	Staphylococcus muscae	ftp://ftp.ncbi.nlm.nih.gov/genomes/all/GCF/900/187/005/GCF_900187005.1_50569_B01/GCF_900187005.1_50569_B01_genomic.fna.gz
GCF_002209165.1	1296	Staphylococcus sciuri	ftp://ftp.ncbi.nlm.nih.gov/genomes/all/GCF/002/209/165/GCF_002209165.1_ASM220916v1/GCF_002209165.1_ASM220916v1_genomic.fna.gz
GCF_000706685.1	1288	Staphylococcus xylosus	ftp://ftp.ncbi.nlm.nih.gov/genomes/all/GCF/000/706/685/GCF_000706685.1_ASM70668v1/GCF_000706685.1_ASM70668v1_genomic.fna.gz
GCF_900128415.1	1870984	Anaerococcus mediterraneensis	ftp://ftp.ncbi.nlm.nih.gov/genomes/all/GCF/900/128/415/GCF_900128415.1_PRJEB15655/GCF_900128415.1_PRJEB15655_genomic.fna.gz
GCF_000017045.1	441771	Clostridium botulinum A str. Hall	ftp://ftp.ncbi.nlm.nih.gov/genomes/all/GCF/000/017/045/GCF_000017045.1_ASM1704v1/GCF_000017045.1_ASM1704v1_genomic.fna.gz
GCF_000178835.2	642492	Clostridium lentocellum DSM 5427	ftp://ftp.ncbi.nlm.nih.gov/genomes/all/GCF/000/178/835/GCF_000178835.2_ASM17883v2/GCF_000178835.2_ASM17883v2_genomic.fna.gz
GCF_000968375.1	1548	Clostridium scatologenes	ftp://ftp.ncbi.nlm.nih.gov/genomes/all/GCF/000/968/375/GCF_000968375.1_ASM96837v1/GCF_000968375.1_ASM96837v1_genomic.fna.gz
GCF_002277935.1	53345	Enterococcus durans	ftp://ftp.ncbi.nlm.nih.gov/genomes/all/GCF/002/277/935/GCF_002277935.1_ASM227793v1/GCF_002277935.1_ASM227793v1_genomic.fna.gz
GCF_001641305.1	1354	Enterococcus hirae	ftp://ftp.ncbi.nlm.nih.gov/genomes/all/GCF/001/641/305/GCF_001641305.1_ASM164130v1/GCF_001641305.1_ASM164130v1_genomic.fna.gz
GCF_002290025.1	417368	Enterococcus thailandicus	ftp://ftp.ncbi.nlm.nih.gov/genomes/all/GCF/002/290/025/GCF_002290025.1_ASM229002v1/GCF_002290025.1_ASM229002v1_genomic.fna.gz
GCF_900187035.1	158847	Megamonas hypermegale	ftp://ftp.ncbi.nlm.nih.gov/genomes/all/GCF/900/187/035/GCF_900187035.1_50279_G02/GCF_900187035.1_50279_G02_genomic.fna.gz
GCF_000750515.1	759620	Weissella ceti	ftp://ftp.ncbi.nlm.nih.gov/genomes/all/GCF/000/750/515/GCF_000750515.1_ASM75051v1/GCF_000750515.1_ASM75051v1_genomic.fna.gz
GCF_001932615.1	1631871	Weissella jogaejeotgali	ftp://ftp.ncbi.nlm.nih.gov/genomes/all/GCF/001/932/615/GCF_001932615.1_ASM193261v1/GCF_001932615.1_ASM193261v1_genomic.fna.gz
GCF_002386265.1	1249	Weissella paramesenteroides	ftp://ftp.ncbi.nlm.nih.gov/genomes/all/GCF/002/386/265/GCF_002386265.1_ASM238626v1/GCF_002386265.1_ASM238626v1_genomic.fna.gz
GCF_000261025.1	246198	Prevotella intermedia 17	ftp://ftp.ncbi.nlm.nih.gov/genomes/all/GCF/000/261/025/GCF_000261025.1_ASM26102v1/GCF_000261025.1_ASM26102v1_genomic.fna.gz
GCF_002763745.1	28131	Prevotella intermedia	ftp://ftp.ncbi.nlm.nih.gov/genomes/all/GCF/002/763/745/GCF_002763745.1_ASM276374v1/GCF_002763745.1_ASM276374v1_genomic.fna.gz
GCF_000144405.1	553174	Prevotella melaninogenica ATCC 25845	ftp://ftp.ncbi.nlm.nih.gov/genomes/all/GCF/000/144/405/GCF_000144405.1_ASM14440v1/GCF_000144405.1_ASM14440v1_genomic.fna.gz
GCF_000230695.2	666685	Rhodanobacter denitrificans	ftp://ftp.ncbi.nlm.nih.gov/genomes/all/GCF/000/230/695/GCF_000230695.2_ASM23069v3/GCF_000230695.2_ASM23069v3_genomic.fna.gz
GCF_002157835.1	482462	Mycobacterium dioxanotrophicus	ftp://ftp.ncbi.nlm.nih.gov/genomes/all/GCF/002/157/835/GCF_002157835.1_ASM215783v1/GCF_002157835.1_ASM215783v1_genomic.fna.gz
GCF_002208235.1	1773	Mycobacterium tuberculosis	ftp://ftp.ncbi.nlm.nih.gov/genomes/all/GCF/002/208/235/GCF_002208235.1_ASM220823v1/GCF_002208235.1_ASM220823v1_genomic.fna.gz
GCF_002447995.1	1773	Mycobacterium tuberculosis	ftp://ftp.ncbi.nlm.nih.gov/genomes/all/GCF/002/447/995/GCF_002447995.1_ASM244799v1/GCF_002447995.1_ASM244799v1_genomic.fna.gz
GCF_000767445.1	83560	Chlamydia muridarum	ftp://ftp.ncbi.nlm.nih.gov/genomes/all/GCF/000/767/445/GCF_000767445.1_ASM76744v1/GCF_000767445.1_ASM76744v1_genomic.fna.gz
GCF_000270405.1	1112252	Chlamydia psittaci 01DC11	ftp://ftp.ncbi.nlm.nih.gov/genomes/all/GCF/000/270/405/GCF_000270405.1_ASM27040v1/GCF_000270405.1_ASM27040v1_genomic.fna.gz
GCF_000298495.2	1218357	Chlamydia psittaci M56	ftp://ftp.ncbi.nlm.nih.gov/genomes/all/GCF/000/298/495/GCF_000298495.2_ASM29849v2/GCF_000298495.2_ASM29849v2_genomic.fna.gz
GCF_900209925.1	39488	[Eubacterium] hallii	ftp://ftp.ncbi.nlm.nih.gov/genomes/all/GCF/900/209/925/GCF_900209925.1_EH1/GCF_900209925.1_EH1_genomic.fna.gz
GCF_000152245.2	903814	Eubacterium limosum KIST612	ftp://ftp.ncbi.nlm.nih.gov/genomes/all/GCF/000/152/245/GCF_000152245.2_ASM15224v2/GCF_000152245.2_ASM15224v2_genomic.fna.gz
GCF_001189495.1	888727	Eubacterium sulci ATCC 35585	ftp://ftp.ncbi.nlm.nih.gov/genomes/all/GCF/001/189/495/GCF_001189495.1_ASM118949v1/GCF_001189495.1_ASM118949v1_genomic.fna.gz
GCF_001553915.1	1785995	Gemella sp. oral taxon 928	ftp://ftp.ncbi.nlm.nih.gov/genomes/all/GCF/001/553/915/GCF_001553915.1_ASM155391v1/GCF_001553915.1_ASM155391v1_genomic.fna.gz
GCF_000283575.1	693746	Oscillibacter valericigenes Sjm18-20	ftp://ftp.ncbi.nlm.nih.gov/genomes/all/GCF/000/283/575/GCF_000283575.1_ASM28357v1/GCF_000283575.1_ASM28357v1_genomic.fna.gz
GCF_000385945.1	1303692	Streptomyces fulvissimus DSM 40593	ftp://ftp.ncbi.nlm.nih.gov/genomes/all/GCF/000/385/945/GCF_000385945.1_ASM38594v1/GCF_000385945.1_ASM38594v1_genomic.fna.gz
GCF_000091305.1	680198	Streptomyces scabiei 87.22	ftp://ftp.ncbi.nlm.nih.gov/genomes/all/GCF/000/091/305/GCF_000091305.1_ASM9130v1/GCF_000091305.1_ASM9130v1_genomic.fna.gz
GCF_002080455.1	1972846	Streptomyces sp. Sge12	ftp://ftp.ncbi.nlm.nih.gov/genomes/all/GCF/002/080/455/GCF_002080455.1_ASM208045v1/GCF_002080455.1_ASM208045v1_genomic.fna.gz
GCF_000219725.1	744872	Treponema caldarium DSM 7334	ftp://ftp.ncbi.nlm.nih.gov/genomes/all/GCF/000/219/725/GCF_000219725.1_ASM21972v1/GCF_000219725.1_ASM21972v1_genomic.fna.gz
GCF_000214375.1	545694	Treponema primitia ZAS-2	ftp://ftp.ncbi.nlm.nih.gov/genomes/all/GCF/000/214/375/GCF_000214375.1_ASM21437v1/GCF_000214375.1_ASM21437v1_genomic.fna.gz
GCF_000775995.1	1539298	Treponema sp. OMZ 838	ftp://ftp.ncbi.nlm.nih.gov/genomes/all/GCF/000/775/995/GCF_000775995.1_ASM77599v1/GCF_000775995.1_ASM77599v1_genomic.fna.gz
GCF_000785105.2	1138822	Lactobacillus curieae	ftp://ftp.ncbi.nlm.nih.gov/genomes/all/GCF/000/785/105/GCF_000785105.2_ASM78510v2/GCF_000785105.2_ASM78510v2_genomic.fna.gz
GCF_002257625.1	1597	Lactobacillus paracasei	ftp://ftp.ncbi.nlm.nih.gov/genomes/all/GCF/002/257/625/GCF_002257625.1_ASM225762v1/GCF_002257625.1_ASM225762v1_genomic.fna.gz
GCF_001272315.2	337330	Lactobacillus plantarum subsp. plantarum	ftp://ftp.ncbi.nlm.nih.gov/genomes/all/GCF/001/272/315/GCF_001272315.2_ASM127231v2/GCF_001272315.2_ASM127231v2_genomic.fna.gz
GCF_001482365.1	446860	Kocuria flava	ftp://ftp.ncbi.nlm.nih.gov/genomes/all/GCF/001/482/365/GCF_001482365.1_ASM148236v1/GCF_001482365.1_ASM148236v1_genomic.fna.gz
GCF_000010285.1	378753	Kocuria rhizophila DC2201	ftp://ftp.ncbi.nlm.nih.gov/genomes/all/GCF/000/010/285/GCF_000010285.1_ASM1028v1/GCF_000010285.1_ASM1028v1_genomic.fna.gz
GCF_002208685.1	72000	Kocuria rhizophila	ftp://ftp.ncbi.nlm.nih.gov/genomes/all/GCF/002/208/685/GCF_002208685.1_ASM220868v1/GCF_002208685.1_ASM220868v1_genomic.fna.gz
GCF_001998805.1	255248	Leuconostoc garlicum	ftp://ftp.ncbi.nlm.nih.gov/genomes/all/GCF/001/998/805/GCF_001998805.1_ASM199880v1/GCF_001998805.1_ASM199880v1_genomic.fna.gz
GCF_000196855.1	762550	Leuconostoc gelidum subsp. gasicomitatum LMG 18811	ftp://ftp.ncbi.nlm.nih.gov/genomes/all/GCF/000/196/855/GCF_000196855.1_ASM19685v1/GCF_000196855.1_ASM19685v1_genomic.fna.gz
GCF_000219785.1	979982	Leuconostoc sp. C2	ftp://ftp.ncbi.nlm.nih.gov/genomes/all/GCF/000/219/785/GCF_000219785.1_ASM21978v1/GCF_000219785.1_ASM21978v1_genomic.fna.gz
GCF_000940845.1	66712	Propionibacterium freudenreichii subsp. freudenreichii	ftp://ftp.ncbi.nlm.nih.gov/genomes/all/GCF/000/940/845/GCF_000940845.1_ASM94084v1/GCF_000940845.1_ASM94084v1_genomic.fna.gz
GCF_900016155.1	1752	Propionibacterium freudenreichii subsp. shermanii	ftp://ftp.ncbi.nlm.nih.gov/genomes/all/GCF/900/016/155/GCF_900016155.1_PFREUDJS1/GCF_900016155.1_PFREUDJS1_genomic.fna.gz
GCF_001717565.1	671223	Propionibacterium sp. oral taxon 193	ftp://ftp.ncbi.nlm.nih.gov/genomes/all/GCF/001/717/565/GCF_001717565.1_ASM171756v1/GCF_001717565.1_ASM171756v1_genomic.fna.gz
GCF_002220115.1	1346	Streptococcus iniae	ftp://ftp.ncbi.nlm.nih.gov/genomes/all/GCF/002/220/115/GCF_002220115.1_ASM222011v1/GCF_002220115.1_ASM222011v1_genomic.fna.gz
GCF_002557755.1	1314	Streptococcus pyogenes	ftp://ftp.ncbi.nlm.nih.gov/genomes/all/GCF/002/557/755/GCF_002557755.1_ASM255775v1/GCF_002557755.1_ASM255775v1_genomic.fna.gz
GCF_001610935.1	1307	Streptococcus suis	ftp://ftp.ncbi.nlm.nih.gov/genomes/all/GCF/001/610/935/GCF_001610935.1_ASM161093v1/GCF_001610935.1_ASM161093v1_genomic.fna.gz
GCF_000742735.1	1718	Corynebacterium glutamicum	ftp://ftp.ncbi.nlm.nih.gov/genomes/all/GCF/000/742/735/GCF_000742735.1_ASM74273v1/GCF_000742735.1_ASM74273v1_genomic.fna.gz
GCF_001579885.2	1719	Corynebacterium pseudotuberculosis	ftp://ftp.ncbi.nlm.nih.gov/genomes/all/GCF/001/579/885/GCF_001579885.2_ASM157988v2/GCF_001579885.2_ASM157988v2_genomic.fna.gz
GCF_001941345.1	1705	Corynebacterium stationis	ftp://ftp.ncbi.nlm.nih.gov/genomes/all/GCF/001/941/345/GCF_001941345.1_ASM194134v1/GCF_001941345.1_ASM194134v1_genomic.fna.gz

## Sheet: General
General dataset
assembly_accession	taxid	organism_name	ftp_url
GCF_000725365.1	586416	Terribacillus aidingensis	ftp://ftp.ncbi.nlm.nih.gov/genomes/all/GCF/000/725/365/GCF_000725365.1_ASM72536v1/GCF_000725365.1_ASM72536v1_genomic.fna.gz
GCF_000200475.1	935897	Haemophilus influenzae F3047	ftp://ftp.ncbi.nlm.nih.gov/genomes/all/GCF/000/200/475/GCF_000200475.1_ASM20047v1/GCF_000200475.1_ASM20047v1_genomic.fna.gz
GCF_001457655.1	727	Haemophilus influenzae	ftp://ftp.ncbi.nlm.nih.gov/genomes/all/GCF/001/457/655/GCF_001457655.1_NCTC8143/GCF_001457655.1_NCTC8143_genomic.fna.gz
GCF_000011785.1	205914	Haemophilus somnus 129PT	ftp://ftp.ncbi.nlm.nih.gov/genomes/all/GCF/000/011/785/GCF_000011785.1_ASM1178v1/GCF_000011785.1_ASM1178v1_genomic.fna.gz
GCF_002222635.1	1402135	Sulfitobacter pseudonitzschiae	ftp://ftp.ncbi.nlm.nih.gov/genomes/all/GCF/002/222/635/GCF_002222635.1_ASM222263v1/GCF_002222635.1_ASM222263v1_genomic.fna.gz
GCF_001886735.1	1917485	Sulfitobacter sp. AM1-D1	ftp://ftp.ncbi.nlm.nih.gov/genomes/all/GCF/001/886/735/GCF_001886735.1_ASM188673v1/GCF_001886735.1_ASM188673v1_genomic.fna.gz
GCF_900011245.1	376	Bradyrhizobium sp.	ftp://ftp.ncbi.nlm.nih.gov/genomes/all/GCF/900/011/245/GCF_900011245.1_BF49.v1/GCF_900011245.1_BF49.v1_genomic.fna.gz
GCF_000296215.2	1223566	Bradyrhizobium sp. CCGE-LA001	ftp://ftp.ncbi.nlm.nih.gov/genomes/all/GCF/000/296/215/GCF_000296215.2_ASM29621v2/GCF_000296215.2_ASM29621v2_genomic.fna.gz
GCF_001549695.1	1355477	Bradyrhizobium diazoefficiens	ftp://ftp.ncbi.nlm.nih.gov/genomes/all/GCF/001/549/695/GCF_001549695.1_ASM154969v1/GCF_001549695.1_ASM154969v1_genomic.fna.gz
GCF_001908835.1	1920883	Marivivens sp. JLT3646	ftp://ftp.ncbi.nlm.nih.gov/genomes/all/GCF/001/908/835/GCF_001908835.1_ASM190883v1/GCF_001908835.1_ASM190883v1_genomic.fna.gz
GCF_000092905.1	562970	Kyrpidia tusciae DSM 2912	ftp://ftp.ncbi.nlm.nih.gov/genomes/all/GCF/000/092/905/GCF_000092905.1_ASM9290v1/GCF_000092905.1_ASM9290v1_genomic.fna.gz
GCF_000213135.1	585538	Helicobacter pylori 83	ftp://ftp.ncbi.nlm.nih.gov/genomes/all/GCF/000/213/135/GCF_000213135.1_ASM21313v1/GCF_000213135.1_ASM21313v1_genomic.fna.gz
GCF_000600225.1	1382927	Helicobacter pylori oki898	ftp://ftp.ncbi.nlm.nih.gov/genomes/all/GCF/000/600/225/GCF_000600225.1_ASM60022v1/GCF_000600225.1_ASM60022v1_genomic.fna.gz
GCF_002356595.1	210	Helicobacter pylori	ftp://ftp.ncbi.nlm.nih.gov/genomes/all/GCF/002/356/595/GCF_002356595.1_ASM235659v1/GCF_002356595.1_ASM235659v1_genomic.fna.gz
GCF_001870205.1	519472	Vagococcus teuberi	ftp://ftp.ncbi.nlm.nih.gov/genomes/all/GCF/001/870/205/GCF_001870205.1_ASM187020v1/GCF_001870205.1_ASM187020v1_genomic.fna.gz
GCF_001998885.1	633807	Vagococcus penaei	ftp://ftp.ncbi.nlm.nih.gov/genomes/all/GCF/001/998/885/GCF_001998885.1_ASM199888v1/GCF_001998885.1_ASM199888v1_genomic.fna.gz
GCF_000283975.1	1090974	Melissococcus plutonius DAT561	ftp://ftp.ncbi.nlm.nih.gov/genomes/all/GCF/000/283/975/GCF_000283975.1_ASM28397v1/GCF_000283975.1_ASM28397v1_genomic.fna.gz
GCF_000747585.1	1385937	Melissococcus plutonius S1	ftp://ftp.ncbi.nlm.nih.gov/genomes/all/GCF/000/747/585/GCF_000747585.1_ASM74758v1/GCF_000747585.1_ASM74758v1_genomic.fna.gz
GCF_000265365.1	679935	Alistipes finegoldii DSM 17242	ftp://ftp.ncbi.nlm.nih.gov/genomes/all/GCF/000/265/365/GCF_000265365.1_ASM26536v1/GCF_000265365.1_ASM26536v1_genomic.fna.gz
GCF_002151485.1	139	Borreliella burgdorferi	ftp://ftp.ncbi.nlm.nih.gov/genomes/all/GCF/002/151/485/GCF_002151485.1_ASM215148v1/GCF_002151485.1_ASM215148v1_genomic.fna.gz
GCF_001922545.1	29519	Borreliella garinii	ftp://ftp.ncbi.nlm.nih.gov/genomes/all/GCF/001/922/545/GCF_001922545.1_ASM192254v1/GCF_001922545.1_ASM192254v1_genomic.fna.gz
GCF_000222305.1	521010	Borreliella bissettii DN127	ftp://ftp.ncbi.nlm.nih.gov/genomes/all/GCF/000/222/305/GCF_000222305.1_ASM22230v1/GCF_000222305.1_ASM22230v1_genomic.fna.gz
GCF_000224085.1	886377	Muricauda ruestringensis DSM 13258	ftp://ftp.ncbi.nlm.nih.gov/genomes/all/GCF/000/224/085/GCF_000224085.1_ASM22408v1/GCF_000224085.1_ASM22408v1_genomic.fna.gz
GCF_000963865.1	516051	Muricauda lutaonensis	ftp://ftp.ncbi.nlm.nih.gov/genomes/all/GCF/000/963/865/GCF_000963865.1_ASM96386v1/GCF_000963865.1_ASM96386v1_genomic.fna.gz
GCF_000973505.1	1505596	Blochmannia endosymbiont of Polyrhachis (Hedomyrma) turneri	ftp://ftp.ncbi.nlm.nih.gov/genomes/all/GCF/000/973/505/GCF_000973505.1_ASM97350v1/GCF_000973505.1_ASM97350v1_genomic.fna.gz
GCF_000973545.1	1505597	Blochmannia endosymbiont of Camponotus (Colobopsis) obliquus	ftp://ftp.ncbi.nlm.nih.gov/genomes/all/GCF/000/973/545/GCF_000973545.1_ASM97354v1/GCF_000973545.1_ASM97354v1_genomic.fna.gz
GCF_000725385.1	1217721	Dyella japonica A8	ftp://ftp.ncbi.nlm.nih.gov/genomes/all/GCF/000/725/385/GCF_000725385.1_ASM72538v1/GCF_000725385.1_ASM72538v1_genomic.fna.gz
GCF_001641285.1	445710	Dyella thiooxydans	ftp://ftp.ncbi.nlm.nih.gov/genomes/all/GCF/001/641/285/GCF_001641285.1_ASM164128v1/GCF_001641285.1_ASM164128v1_genomic.fna.gz
GCF_000632805.1	1379159	Dyella jiangningensis	ftp://ftp.ncbi.nlm.nih.gov/genomes/all/GCF/000/632/805/GCF_000632805.1_ASM63280v1/GCF_000632805.1_ASM63280v1_genomic.fna.gz
GCF_000264455.2	1110502	Tistrella mobilis KA081020-065	ftp://ftp.ncbi.nlm.nih.gov/genomes/all/GCF/000/264/455/GCF_000264455.2_ASM26445v2/GCF_000264455.2_ASM26445v2_genomic.fna.gz
GCF_002369955.1	242600	Ichthyobacterium seriolicida	ftp://ftp.ncbi.nlm.nih.gov/genomes/all/GCF/002/369/955/GCF_002369955.1_ASM236995v1/GCF_002369955.1_ASM236995v1_genomic.fna.gz
GCF_002305855.1	1294270	Melittangium boletus DSM 14713	ftp://ftp.ncbi.nlm.nih.gov/genomes/all/GCF/002/305/855/GCF_002305855.1_ASM230585v1/GCF_002305855.1_ASM230585v1_genomic.fna.gz
GCF_000815225.1	594679	Allofrancisella guangzhouensis	ftp://ftp.ncbi.nlm.nih.gov/genomes/all/GCF/000/815/225/GCF_000815225.1_ASM81522v1/GCF_000815225.1_ASM81522v1_genomic.fna.gz
GCF_000236705.1	926562	Owenweeksia hongkongensis DSM 17368	ftp://ftp.ncbi.nlm.nih.gov/genomes/all/GCF/000/236/705/GCF_000236705.1_ASM23670v1/GCF_000236705.1_ASM23670v1_genomic.fna.gz
GCF_000255135.1	443254	Marinitoga piezophila KA3	ftp://ftp.ncbi.nlm.nih.gov/genomes/all/GCF/000/255/135/GCF_000255135.1_ASM25513v1/GCF_000255135.1_ASM25513v1_genomic.fna.gz
GCF_001941525.1	1545835	Marinitoga sp. 1137	ftp://ftp.ncbi.nlm.nih.gov/genomes/all/GCF/001/941/525/GCF_001941525.1_ASM194152v1/GCF_001941525.1_ASM194152v1_genomic.fna.gz
GCF_000734015.1	289377	Thermodesulfobacterium commune DSM 2178	ftp://ftp.ncbi.nlm.nih.gov/genomes/all/GCF/000/734/015/GCF_000734015.1_ASM73401v1/GCF_000734015.1_ASM73401v1_genomic.fna.gz
GCF_000215975.1	795359	Thermodesulfobacterium geofontis OPF15	ftp://ftp.ncbi.nlm.nih.gov/genomes/all/GCF/000/215/975/GCF_000215975.1_ASM21597v1/GCF_000215975.1_ASM21597v1_genomic.fna.gz
GCF_001617625.1	252514	Microbulbifer thermotolerans	ftp://ftp.ncbi.nlm.nih.gov/genomes/all/GCF/001/617/625/GCF_001617625.1_ASM161762v1/GCF_001617625.1_ASM161762v1_genomic.fna.gz
GCF_001999945.1	260552	Microbulbifer agarilyticus	ftp://ftp.ncbi.nlm.nih.gov/genomes/all/GCF/001/999/945/GCF_001999945.1_ASM199994v1/GCF_001999945.1_ASM199994v1_genomic.fna.gz
GCF_001750105.1	1769779	Microbulbifer aggregans	ftp://ftp.ncbi.nlm.nih.gov/genomes/all/GCF/001/750/105/GCF_001750105.1_ASM175010v1/GCF_001750105.1_ASM175010v1_genomic.fna.gz
GCF_000186885.1	577650	Desulfobulbus propionicus DSM 2032	ftp://ftp.ncbi.nlm.nih.gov/genomes/all/GCF/000/186/885/GCF_000186885.1_ASM18688v1/GCF_000186885.1_ASM18688v1_genomic.fna.gz
GCF_001579945.1	465721	Steroidobacter denitrificans	ftp://ftp.ncbi.nlm.nih.gov/genomes/all/GCF/001/579/945/GCF_001579945.1_ASM157994v1/GCF_001579945.1_ASM157994v1_genomic.fna.gz
GCF_000015745.1	420246	Geobacillus thermodenitrificans NG80-2	ftp://ftp.ncbi.nlm.nih.gov/genomes/all/GCF/000/015/745/GCF_000015745.1_ASM1574v1/GCF_000015745.1_ASM1574v1_genomic.fna.gz
GCF_002243605.1	169283	Geobacillus lituanicus	ftp://ftp.ncbi.nlm.nih.gov/genomes/all/GCF/002/243/605/GCF_002243605.1_ASM224360v1/GCF_002243605.1_ASM224360v1_genomic.fna.gz
GCF_000092445.1	691437	Geobacillus sp. C56-T3	ftp://ftp.ncbi.nlm.nih.gov/genomes/all/GCF/000/092/445/GCF_000092445.1_ASM9244v1/GCF_000092445.1_ASM9244v1_genomic.fna.gz
GCF_000092285.1	509190	Caulobacter segnis ATCC 21756	ftp://ftp.ncbi.nlm.nih.gov/genomes/all/GCF/000/092/285/GCF_000092285.1_ASM9228v1/GCF_000092285.1_ASM9228v1_genomic.fna.gz
GCF_002310295.1	155892	Caulobacter vibrioides	ftp://ftp.ncbi.nlm.nih.gov/genomes/all/GCF/002/310/295/GCF_002310295.1_ASM231029v1/GCF_002310295.1_ASM231029v1_genomic.fna.gz
GCF_002310455.1	155892	Caulobacter vibrioides	ftp://ftp.ncbi.nlm.nih.gov/genomes/all/GCF/002/310/455/GCF_002310455.1_ASM231045v1/GCF_002310455.1_ASM231045v1_genomic.fna.gz
GCF_000092605.1	75379	Thiomonas intermedia K12	ftp://ftp.ncbi.nlm.nih.gov/genomes/all/GCF/000/092/605/GCF_000092605.1_ASM9260v1/GCF_000092605.1_ASM9260v1_genomic.fna.gz
GCF_002028405.1	926	Thiomonas intermedia	ftp://ftp.ncbi.nlm.nih.gov/genomes/all/GCF/002/028/405/GCF_002028405.1_ASM202840v1/GCF_002028405.1_ASM202840v1_genomic.fna.gz
GCF_900155645.1	1871034	Propionimicrobium sp. Marseille-P3275	ftp://ftp.ncbi.nlm.nih.gov/genomes/all/GCF/900/155/645/GCF_900155645.1_Propionibacterium_massiliense/GCF_900155645.1_Propionibacterium_massiliense_genomic.fna.gz
GCF_001046955.1	988812	Marinovum algicola DG 898	ftp://ftp.ncbi.nlm.nih.gov/genomes/all/GCF/001/046/955/GCF_001046955.1_ASM104695v1/GCF_001046955.1_ASM104695v1_genomic.fna.gz
GCF_000092825.1	640132	Segniliparus rotundus DSM 44985	ftp://ftp.ncbi.nlm.nih.gov/genomes/all/GCF/000/092/825/GCF_000092825.1_ASM9282v1/GCF_000092825.1_ASM9282v1_genomic.fna.gz
GCF_000661895.1	42256	Rubrobacter radiotolerans	ftp://ftp.ncbi.nlm.nih.gov/genomes/all/GCF/000/661/895/GCF_000661895.1_ASM66189v1/GCF_000661895.1_ASM66189v1_genomic.fna.gz
GCF_000014185.1	266117	Rubrobacter xylanophilus DSM 9941	ftp://ftp.ncbi.nlm.nih.gov/genomes/all/GCF/000/014/185/GCF_000014185.1_ASM1418v1/GCF_000014185.1_ASM1418v1_genomic.fna.gz
GCF_000024085.1	523791	Kangiella koreensis DSM 16069	ftp://ftp.ncbi.nlm.nih.gov/genomes/all/GCF/000/024/085/GCF_000024085.1_ASM2408v1/GCF_000024085.1_ASM2408v1_genomic.fna.gz
GCF_000981765.1	914150	Kangiella geojedonensis	ftp://ftp.ncbi.nlm.nih.gov/genomes/all/GCF/000/981/765/GCF_000981765.1_ASM98176v1/GCF_000981765.1_ASM98176v1_genomic.fna.gz
GCF_001708405.1	1144748	Kangiella sediminilitoris	ftp://ftp.ncbi.nlm.nih.gov/genomes/all/GCF/001/708/405/GCF_001708405.1_ASM170840v1/GCF_001708405.1_ASM170840v1_genomic.fna.gz
GCF_002163975.1	1940762	Nostocales cyanobacterium HT-58-2	ftp://ftp.ncbi.nlm.nih.gov/genomes/all/GCF/002/163/975/GCF_002163975.1_ASM216397v1/GCF_002163975.1_ASM216397v1_genomic.fna.gz
GCF_000550765.1	1296990	Komagataeibacter xylinus E25	ftp://ftp.ncbi.nlm.nih.gov/genomes/all/GCF/000/550/765/GCF_000550765.1_ASM55076v1/GCF_000550765.1_ASM55076v1_genomic.fna.gz
GCF_002009295.1	265960	Komagataeibacter nataicola	ftp://ftp.ncbi.nlm.nih.gov/genomes/all/GCF/002/009/295/GCF_002009295.1_ASM200929v1/GCF_002009295.1_ASM200929v1_genomic.fna.gz
GCF_000182745.2	634177	Komagataeibacter medellinensis NBRC 3288	ftp://ftp.ncbi.nlm.nih.gov/genomes/all/GCF/000/182/745/GCF_000182745.2_ASM18274v1/GCF_000182745.2_ASM18274v1_genomic.fna.gz
GCF_001294565.1	615	Serratia marcescens	ftp://ftp.ncbi.nlm.nih.gov/genomes/all/GCF/001/294/565/GCF_001294565.1_ASM129456v1/GCF_001294565.1_ASM129456v1_genomic.fna.gz
GCF_000018085.1	399741	Serratia proteamaculans 568	ftp://ftp.ncbi.nlm.nih.gov/genomes/all/GCF/000/018/085/GCF_000018085.1_ASM1808v1/GCF_000018085.1_ASM1808v1_genomic.fna.gz
GCF_001663135.1	82996	Serratia plymuthica	ftp://ftp.ncbi.nlm.nih.gov/genomes/all/GCF/001/663/135/GCF_001663135.1_ASM166313v1/GCF_001663135.1_ASM166313v1_genomic.fna.gz
GCF_001647765.1	730	[Haemophilus] ducreyi	ftp://ftp.ncbi.nlm.nih.gov/genomes/all/GCF/001/647/765/GCF_001647765.1_ASM164776v1/GCF_001647765.1_ASM164776v1_genomic.fna.gz
GCF_001647895.1	730	[Haemophilus] ducreyi	ftp://ftp.ncbi.nlm.nih.gov/genomes/all/GCF/001/647/895/GCF_001647895.1_ASM164789v1/GCF_001647895.1_ASM164789v1_genomic.fna.gz
GCF_000742795.1	738	[Haemophilus] parasuis	ftp://ftp.ncbi.nlm.nih.gov/genomes/all/GCF/000/742/795/GCF_000742795.1_ASM74279v1/GCF_000742795.1_ASM74279v1_genomic.fna.gz
GCF_000013405.1	56780	Syntrophus aciditrophicus SB	ftp://ftp.ncbi.nlm.nih.gov/genomes/all/GCF/000/013/405/GCF_000013405.1_ASM1340v1/GCF_000013405.1_ASM1340v1_genomic.fna.gz
GCF_000230695.2	666685	Rhodanobacter denitrificans	ftp://ftp.ncbi.nlm.nih.gov/genomes/all/GCF/000/230/695/GCF_000230695.2_ASM23069v3/GCF_000230695.2_ASM23069v3_genomic.fna.gz
GCF_001402875.1	1079	Blastochloris viridis	ftp://ftp.ncbi.nlm.nih.gov/genomes/all/GCF/001/402/875/GCF_001402875.1_ASM140287v1/GCF_001402875.1_ASM140287v1_genomic.fna.gz
GCF_001459775.1	1079	Blastochloris viridis	ftp://ftp.ncbi.nlm.nih.gov/genomes/all/GCF/001/459/775/GCF_001459775.1_Blastochloris_viridis_genome/GCF_001459775.1_Blastochloris_viridis_genome_genomic.fna.gz
GCF_001548155.2	1079	Blastochloris viridis	ftp://ftp.ncbi.nlm.nih.gov/genomes/all/GCF/001/548/155/GCF_001548155.2_BV133_assembly_1.0/GCF_001548155.2_BV133_assembly_1.0_genomic.fna.gz
GCF_001678905.1	1630135	Dermabacter vaginalis	ftp://ftp.ncbi.nlm.nih.gov/genomes/all/GCF/001/678/905/GCF_001678905.1_ASM167890v1/GCF_001678905.1_ASM167890v1_genomic.fna.gz
GCF_000495935.2	1338011	Elizabethkingia anophelis NUHP1	ftp://ftp.ncbi.nlm.nih.gov/genomes/all/GCF/000/495/935/GCF_000495935.2_ASM49593v2/GCF_000495935.2_ASM49593v2_genomic.fna.gz
GCF_002023665.2	1246994	Elizabethkingia anophelis R26	ftp://ftp.ncbi.nlm.nih.gov/genomes/all/GCF/002/023/665/GCF_002023665.2_ASM202366v2/GCF_002023665.2_ASM202366v2_genomic.fna.gz
GCF_002022085.1	1606016	Elizabethkingia endophytica	ftp://ftp.ncbi.nlm.nih.gov/genomes/all/GCF/002/022/085/GCF_002022085.1_ASM202208v1/GCF_002022085.1_ASM202208v1_genomic.fna.gz
GCF_000192845.1	743722	Sphingobacterium sp. 21	ftp://ftp.ncbi.nlm.nih.gov/genomes/all/GCF/000/192/845/GCF_000192845.1_ASM19284v1/GCF_000192845.1_ASM19284v1_genomic.fna.gz
GCF_001952815.1	1933220	Sphingobacterium sp. B29	ftp://ftp.ncbi.nlm.nih.gov/genomes/all/GCF/001/952/815/GCF_001952815.1_ASM195281v1/GCF_001952815.1_ASM195281v1_genomic.fna.gz
GCF_002196555.1	2003121	Sphingobacterium sp. G1-14	ftp://ftp.ncbi.nlm.nih.gov/genomes/all/GCF/002/196/555/GCF_002196555.1_ASM219655v1/GCF_002196555.1_ASM219655v1_genomic.fna.gz
GCF_000757785.1	61647	Pluralibacter gergoviae	ftp://ftp.ncbi.nlm.nih.gov/genomes/all/GCF/000/757/785/GCF_000757785.1_ASM75778v1/GCF_000757785.1_ASM75778v1_genomic.fna.gz
GCF_000953535.1	1562970	Fermentimonas caenicola	ftp://ftp.ncbi.nlm.nih.gov/genomes/all/GCF/000/953/535/GCF_000953535.1_E5B/GCF_000953535.1_E5B_genomic.fna.gz
GCF_000008505.1	281309	[Bacillus thuringiensis] serovar konkukian str. 97-27	ftp://ftp.ncbi.nlm.nih.gov/genomes/all/GCF/000/008/505/GCF_000008505.1_ASM850v1/GCF_000008505.1_ASM850v1_genomic.fna.gz
GCF_000213785.1	547143	Hydrogenobaculum sp. 3684	ftp://ftp.ncbi.nlm.nih.gov/genomes/all/GCF/000/213/785/GCF_000213785.1_ASM21378v1/GCF_000213785.1_ASM21378v1_genomic.fna.gz
GCF_000215065.1	547145	Hydrogenobaculum sp. SHO	ftp://ftp.ncbi.nlm.nih.gov/genomes/all/GCF/000/215/065/GCF_000215065.1_ASM21506v1/GCF_000215065.1_ASM21506v1_genomic.fna.gz
GCF_000348765.2	547146	Hydrogenobaculum sp. SN	ftp://ftp.ncbi.nlm.nih.gov/genomes/all/GCF/000/348/765/GCF_000348765.2_ASM34876v2/GCF_000348765.2_ASM34876v2_genomic.fna.gz
GCF_000242455.2	886293	Singulisphaera acidiphila DSM 18658	ftp://ftp.ncbi.nlm.nih.gov/genomes/all/GCF/000/242/455/GCF_000242455.2_ASM24245v3/GCF_000242455.2_ASM24245v3_genomic.fna.gz
GCF_000016985.1	293826	Alkaliphilus metalliredigens QYMF	ftp://ftp.ncbi.nlm.nih.gov/genomes/all/GCF/000/016/985/GCF_000016985.1_ASM1698v1/GCF_000016985.1_ASM1698v1_genomic.fna.gz
GCF_000018325.1	350688	Alkaliphilus oremlandii OhILAs	ftp://ftp.ncbi.nlm.nih.gov/genomes/all/GCF/000/018/325/GCF_000018325.1_ASM1832v1/GCF_000018325.1_ASM1832v1_genomic.fna.gz
GCF_900155405.1	1702287	Negativicoccus massiliensis	ftp://ftp.ncbi.nlm.nih.gov/genomes/all/GCF/900/155/405/GCF_900155405.1_PRJEB18760/GCF_900155405.1_PRJEB18760_genomic.fna.gz
GCF_000220965.1	1053648	Candidatus Tremblaya princeps PCVAL	ftp://ftp.ncbi.nlm.nih.gov/genomes/all/GCF/000/220/965/GCF_000220965.1_ASM22096v1/GCF_000220965.1_ASM22096v1_genomic.fna.gz
GCF_001447885.1	1160784	Candidatus Nasuia deltocephalinicola	ftp://ftp.ncbi.nlm.nih.gov/genomes/all/GCF/001/447/885/GCF_001447885.1_ASM144788v1/GCF_001447885.1_ASM144788v1_genomic.fna.gz
GCF_002287885.2	1884634	Candidatus Nanopelagicus limnes	ftp://ftp.ncbi.nlm.nih.gov/genomes/all/GCF/002/287/885/GCF_002287885.2_ASM228788v2/GCF_002287885.2_ASM228788v2_genomic.fna.gz
GCF_000025265.1	469383	Conexibacter woesei DSM 14684	ftp://ftp.ncbi.nlm.nih.gov/genomes/all/GCF/000/025/265/GCF_000025265.1_ASM2526v1/GCF_000025265.1_ASM2526v1_genomic.fna.gz
GCF_000284315.1	1162668	Leptospirillum ferrooxidans C2-3	ftp://ftp.ncbi.nlm.nih.gov/genomes/all/GCF/000/284/315/GCF_000284315.1_ASM28431v1/GCF_000284315.1_ASM28431v1_genomic.fna.gz
GCF_000695975.1	1441628	Leptospirillum ferriphilum YSK	ftp://ftp.ncbi.nlm.nih.gov/genomes/all/GCF/000/695/975/GCF_000695975.1_ASM69597v1/GCF_000695975.1_ASM69597v1_genomic.fna.gz
GCF_001186405.1	1660083	Leptospirillum sp. Group II 'CF-1'	ftp://ftp.ncbi.nlm.nih.gov/genomes/all/GCF/001/186/405/GCF_001186405.1_ASM118640v1/GCF_001186405.1_ASM118640v1_genomic.fna.gz
GCF_000179635.2	697329	Ruminococcus albus 7 = DSM 20455	ftp://ftp.ncbi.nlm.nih.gov/genomes/all/GCF/000/179/635/GCF_000179635.2_ASM17963v2/GCF_000179635.2_ASM17963v2_genomic.fna.gz
GCF_000723465.1	1160721	Ruminococcus bicirculans	ftp://ftp.ncbi.nlm.nih.gov/genomes/all/GCF/000/723/465/GCF_000723465.1_Rb803/GCF_000723465.1_Rb803_genomic.fna.gz
GCF_000023125.1	471854	Dyadobacter fermentans DSM 18053	ftp://ftp.ncbi.nlm.nih.gov/genomes/all/GCF/000/023/125/GCF_000023125.1_ASM2312v1/GCF_000023125.1_ASM2312v1_genomic.fna.gz
GCF_000008885.1	36870	Wigglesworthia glossinidia endosymbiont of Glossina brevipalpis	ftp://ftp.ncbi.nlm.nih.gov/genomes/all/GCF/000/008/885/GCF_000008885.1_ASM888v1/GCF_000008885.1_ASM888v1_genomic.fna.gz
GCF_000247565.1	1142511	Wigglesworthia glossinidia endosymbiont of Glossina morsitans morsitans (Yale colony)	ftp://ftp.ncbi.nlm.nih.gov/genomes/all/GCF/000/247/565/GCF_000247565.1_ASM24756v1/GCF_000247565.1_ASM24756v1_genomic.fna.gz
GCF_000226565.1	1085623	Glaciecola nitratireducens FR1064	ftp://ftp.ncbi.nlm.nih.gov/genomes/all/GCF/000/226/565/GCF_000226565.1_ASM22656v1/GCF_000226565.1_ASM22656v1_genomic.fna.gz
GCF_000212335.1	983545	Glaciecola sp. 4H-3-7+YE-5	ftp://ftp.ncbi.nlm.nih.gov/genomes/all/GCF/000/212/335/GCF_000212335.1_ASM21233v1/GCF_000212335.1_ASM21233v1_genomic.fna.gz
GCF_000316575.1	99598	Calothrix sp. PCC 7507	ftp://ftp.ncbi.nlm.nih.gov/genomes/all/GCF/000/316/575/GCF_000316575.1_ASM31657v1/GCF_000316575.1_ASM31657v1_genomic.fna.gz
GCF_002368375.1	2005461	Calothrix sp. NIES-4101	ftp://ftp.ncbi.nlm.nih.gov/genomes/all/GCF/002/368/375/GCF_002368375.1_ASM236837v1/GCF_002368375.1_ASM236837v1_genomic.fna.gz
GCF_002368455.1	2005469	Calothrix sp. NIES-4071	ftp://ftp.ncbi.nlm.nih.gov/genomes/all/GCF/002/368/455/GCF_002368455.1_ASM236845v1/GCF_002368455.1_ASM236845v1_genomic.fna.gz
GCF_000091545.1	300852	Thermus thermophilus HB8	ftp://ftp.ncbi.nlm.nih.gov/genomes/all/GCF/000/091/545/GCF_000091545.1_ASM9154v1/GCF_000091545.1_ASM9154v1_genomic.fna.gz
GCF_000187005.1	743525	Thermus scotoductus SA-01	ftp://ftp.ncbi.nlm.nih.gov/genomes/all/GCF/000/187/005/GCF_000187005.1_ASM18700v1/GCF_000187005.1_ASM18700v1_genomic.fna.gz
GCF_001535545.1	456163	Thermus parvatiensis	ftp://ftp.ncbi.nlm.nih.gov/genomes/all/GCF/001/535/545/GCF_001535545.1_ASM153554v1/GCF_001535545.1_ASM153554v1_genomic.fna.gz
GCF_001677435.1	1548547	Woeseia oceani	ftp://ftp.ncbi.nlm.nih.gov/genomes/all/GCF/001/677/435/GCF_001677435.1_ASM167743v1/GCF_001677435.1_ASM167743v1_genomic.fna.gz
GCF_000143165.1	552811	Dehalogenimonas lykanthroporepellens BL-DC-9	ftp://ftp.ncbi.nlm.nih.gov/genomes/all/GCF/000/143/165/GCF_000143165.1_ASM14316v1/GCF_000143165.1_ASM14316v1_genomic.fna.gz
GCF_001953175.1	1839801	Dehalogenimonas formicexedens	ftp://ftp.ncbi.nlm.nih.gov/genomes/all/GCF/001/953/175/GCF_001953175.1_ASM195317v1/GCF_001953175.1_ASM195317v1_genomic.fna.gz
GCF_002057455.1	1909395	Nonomuraea sp. ATCC 55076	ftp://ftp.ncbi.nlm.nih.gov/genomes/all/GCF/002/057/455/GCF_002057455.1_ASM205745v1/GCF_002057455.1_ASM205745v1_genomic.fna.gz
GCF_000012225.1	322098	Aster yellows witches'-broom phytoplasma AYWB	ftp://ftp.ncbi.nlm.nih.gov/genomes/all/GCF/000/012/225/GCF_000012225.1_ASM1222v1/GCF_000012225.1_ASM1222v1_genomic.fna.gz
GCF_000227665.2	717772	Thiomicrospira aerophila AL3	ftp://ftp.ncbi.nlm.nih.gov/genomes/all/GCF/000/227/665/GCF_000227665.2_ASM22766v3/GCF_000227665.2_ASM22766v3_genomic.fna.gz
GCF_000214825.1	717773	Thiomicrospira cyclica ALM1	ftp://ftp.ncbi.nlm.nih.gov/genomes/all/GCF/000/214/825/GCF_000214825.1_ASM21482v1/GCF_000214825.1_ASM21482v1_genomic.fna.gz
GCF_000093165.1	600809	Blattabacterium sp. (Periplaneta americana) str. BPLAN	ftp://ftp.ncbi.nlm.nih.gov/genomes/all/GCF/000/093/165/GCF_000093165.1_ASM9316v1/GCF_000093165.1_ASM9316v1_genomic.fna.gz
GCF_000262715.1	1186051	Blattabacterium sp. (Blaberus giganteus)	ftp://ftp.ncbi.nlm.nih.gov/genomes/all/GCF/000/262/715/GCF_000262715.1_ASM26271v1/GCF_000262715.1_ASM26271v1_genomic.fna.gz
GCF_000348805.1	1229512	Blattabacterium cuenoti BPAA	ftp://ftp.ncbi.nlm.nih.gov/genomes/all/GCF/000/348/805/GCF_000348805.1_ASM34880v1/GCF_000348805.1_ASM34880v1_genomic.fna.gz
GCF_000972765.1	1637999	Verrucomicrobia bacterium IMCC26134	ftp://ftp.ncbi.nlm.nih.gov/genomes/all/GCF/000/972/765/GCF_000972765.1_ASM97276v1/GCF_000972765.1_ASM97276v1_genomic.fna.gz
GCF_002310495.1	2026799	Verrucomicrobia bacterium	ftp://ftp.ncbi.nlm.nih.gov/genomes/all/GCF/002/310/495/GCF_002310495.1_ASM231049v1/GCF_002310495.1_ASM231049v1_genomic.fna.gz
GCF_000010785.1	608538	Hydrogenobacter thermophilus TK-6	ftp://ftp.ncbi.nlm.nih.gov/genomes/all/GCF/000/010/785/GCF_000010785.1_ASM1078v1/GCF_000010785.1_ASM1078v1_genomic.fna.gz
GCF_000164905.1	608538	Hydrogenobacter thermophilus TK-6	ftp://ftp.ncbi.nlm.nih.gov/genomes/all/GCF/000/164/905/GCF_000164905.1_ASM16490v1/GCF_000164905.1_ASM16490v1_genomic.fna.gz
GCF_000015585.1	349124	Halorhodospira halophila SL1	ftp://ftp.ncbi.nlm.nih.gov/genomes/all/GCF/000/015/585/GCF_000015585.1_ASM1558v1/GCF_000015585.1_ASM1558v1_genomic.fna.gz
GCF_000196155.1	243265	Photorhabdus luminescens subsp. laumondii TTO1	ftp://ftp.ncbi.nlm.nih.gov/genomes/all/GCF/000/196/155/GCF_000196155.1_ASM19615v1/GCF_000196155.1_ASM19615v1_genomic.fna.gz
GCF_000196475.1	291112	Photorhabdus asymbiotica	ftp://ftp.ncbi.nlm.nih.gov/genomes/all/GCF/000/196/475/GCF_000196475.1_ASM19647v1/GCF_000196475.1_ASM19647v1_genomic.fna.gz
GCF_001010285.1	230089	Photorhabdus temperata subsp. thracensis	ftp://ftp.ncbi.nlm.nih.gov/genomes/all/GCF/001/010/285/GCF_001010285.1_ASM101028v1/GCF_001010285.1_ASM101028v1_genomic.fna.gz
GCF_000024945.1	479436	Veillonella parvula DSM 2008	ftp://ftp.ncbi.nlm.nih.gov/genomes/all/GCF/000/024/945/GCF_000024945.1_ASM2494v1/GCF_000024945.1_ASM2494v1_genomic.fna.gz
GCF_900186885.1	29466	Veillonella parvula	ftp://ftp.ncbi.nlm.nih.gov/genomes/all/GCF/900/186/885/GCF_900186885.1_48903_D01/GCF_900186885.1_48903_D01_genomic.fna.gz
GCF_900187285.1	248315	Veillonella rodentium	ftp://ftp.ncbi.nlm.nih.gov/genomes/all/GCF/900/187/285/GCF_900187285.1_51342_C02/GCF_900187285.1_51342_C02_genomic.fna.gz
GCF_001632845.1	1442136	Ectothiorhodospira sp. BSL-9	ftp://ftp.ncbi.nlm.nih.gov/genomes/all/GCF/001/632/845/GCF_001632845.1_ASM163284v1/GCF_001632845.1_ASM163284v1_genomic.fna.gz
GCF_000185805.1	648996	Thermovibrio ammonificans HB-1	ftp://ftp.ncbi.nlm.nih.gov/genomes/all/GCF/000/185/805/GCF_000185805.1_ASM18580v1/GCF_000185805.1_ASM18580v1_genomic.fna.gz
GCF_000967895.1	698738	Oleispira antarctica RB-8	ftp://ftp.ncbi.nlm.nih.gov/genomes/all/GCF/000/967/895/GCF_000967895.1_ASM96789v1/GCF_000967895.1_ASM96789v1_genomic.fna.gz
GCF_001548275.1	1653476	Caldimicrobium thiodismutans	ftp://ftp.ncbi.nlm.nih.gov/genomes/all/GCF/001/548/275/GCF_001548275.1_ASM154827v1/GCF_001548275.1_ASM154827v1_genomic.fna.gz
GCF_000008465.1	283942	Idiomarina loihiensis L2TR	ftp://ftp.ncbi.nlm.nih.gov/genomes/all/GCF/000/008/465/GCF_000008465.1_ASM846v1/GCF_000008465.1_ASM846v1_genomic.fna.gz
GCF_000401175.1	1321370	Idiomarina loihiensis GSL 199	ftp://ftp.ncbi.nlm.nih.gov/genomes/all/GCF/000/401/175/GCF_000401175.1_ASM40117v1/GCF_000401175.1_ASM40117v1_genomic.fna.gz
GCF_002211765.1	1096243	Idiomarina piscisalsi	ftp://ftp.ncbi.nlm.nih.gov/genomes/all/GCF/002/211/765/GCF_002211765.1_ASM221176v1/GCF_002211765.1_ASM221176v1_genomic.fna.gz
GCF_000807275.1	1267021	Frischella perrara	ftp://ftp.ncbi.nlm.nih.gov/genomes/all/GCF/000/807/275/GCF_000807275.1_ASM80727v1/GCF_000807275.1_ASM80727v1_genomic.fna.gz
GCF_000968135.1	1288970	Magnetospira sp. QH-2	ftp://ftp.ncbi.nlm.nih.gov/genomes/all/GCF/000/968/135/GCF_000968135.1_ASM96813v1/GCF_000968135.1_ASM96813v1_genomic.fna.gz
GCF_000325705.1	926556	Echinicola vietnamensis DSM 17526	ftp://ftp.ncbi.nlm.nih.gov/genomes/all/GCF/000/325/705/GCF_000325705.1_ASM32570v1/GCF_000325705.1_ASM32570v1_genomic.fna.gz
GCF_000055785.1	290398	Chromohalobacter salexigens DSM 3043	ftp://ftp.ncbi.nlm.nih.gov/genomes/all/GCF/000/055/785/GCF_000055785.1_ASM5578v1/GCF_000055785.1_ASM5578v1_genomic.fna.gz
GCF_000178115.2	663278	Ethanoligenens harbinense YUAN-3	ftp://ftp.ncbi.nlm.nih.gov/genomes/all/GCF/000/178/115/GCF_000178115.2_ASM17811v2/GCF_000178115.2_ASM17811v2_genomic.fna.gz
GCF_000023705.1	583345	Methylotenera mobilis JLW8	ftp://ftp.ncbi.nlm.nih.gov/genomes/all/GCF/000/023/705/GCF_000023705.1_ASM2370v1/GCF_000023705.1_ASM2370v1_genomic.fna.gz
GCF_000093025.1	666681	Methylotenera versatilis 301	ftp://ftp.ncbi.nlm.nih.gov/genomes/all/GCF/000/093/025/GCF_000093025.1_ASM9302v1/GCF_000093025.1_ASM9302v1_genomic.fna.gz
GCF_001011055.1	636	Edwardsiella tarda	ftp://ftp.ncbi.nlm.nih.gov/genomes/all/GCF/001/011/055/GCF_001011055.1_ASM101105v1/GCF_001011055.1_ASM101105v1_genomic.fna.gz
GCF_000348565.1	1288122	Edwardsiella piscicida C07-087	ftp://ftp.ncbi.nlm.nih.gov/genomes/all/GCF/000/348/565/GCF_000348565.1_ASM34856v1/GCF_000348565.1_ASM34856v1_genomic.fna.gz
GCF_001186215.1	1650654	Edwardsiella sp. LADL05-105	ftp://ftp.ncbi.nlm.nih.gov/genomes/all/GCF/001/186/215/GCF_001186215.1_ASM118621v1/GCF_001186215.1_ASM118621v1_genomic.fna.gz
GCF_000008325.1	243233	Methylococcus capsulatus str. Bath	ftp://ftp.ncbi.nlm.nih.gov/genomes/all/GCF/000/008/325/GCF_000008325.1_ASM832v1/GCF_000008325.1_ASM832v1_genomic.fna.gz
GCF_001741865.1	1526658	Bosea vaviloviae	ftp://ftp.ncbi.nlm.nih.gov/genomes/all/GCF/001/741/865/GCF_001741865.1_ASM174186v1/GCF_001741865.1_ASM174186v1_genomic.fna.gz
GCF_001713455.1	1842539	Bosea sp. RAC05	ftp://ftp.ncbi.nlm.nih.gov/genomes/all/GCF/001/713/455/GCF_001713455.1_ASM171345v1/GCF_001713455.1_ASM171345v1_genomic.fna.gz
GCF_002220095.1	2015316	Bosea sp. AS-1	ftp://ftp.ncbi.nlm.nih.gov/genomes/all/GCF/002/220/095/GCF_002220095.1_ASM222009v1/GCF_002220095.1_ASM222009v1_genomic.fna.gz
GCF_000016345.1	312153	Polynucleobacter asymbioticus QLW-P1DMWA-1	ftp://ftp.ncbi.nlm.nih.gov/genomes/all/GCF/000/016/345/GCF_000016345.1_ASM1634v1/GCF_000016345.1_ASM1634v1_genomic.fna.gz
GCF_001874565.1	576611	Polynucleobacter asymbioticus	ftp://ftp.ncbi.nlm.nih.gov/genomes/all/GCF/001/874/565/GCF_001874565.1_ASM187456v1/GCF_001874565.1_ASM187456v1_genomic.fna.gz
GCF_000973625.1	1835254	Polynucleobacter duraquae	ftp://ftp.ncbi.nlm.nih.gov/genomes/all/GCF/000/973/625/GCF_000973625.1_ASM97362v1/GCF_000973625.1_ASM97362v1_genomic.fna.gz
GCF_000018145.1	398580	Dinoroseobacter shibae DFL 12 = DSM 16493	ftp://ftp.ncbi.nlm.nih.gov/genomes/all/GCF/000/018/145/GCF_000018145.1_ASM1814v1/GCF_000018145.1_ASM1814v1_genomic.fna.gz
GCF_002081995.1	1571	Sporosarcina ureae	ftp://ftp.ncbi.nlm.nih.gov/genomes/all/GCF/002/081/995/GCF_002081995.1_ASM208199v1/GCF_002081995.1_ASM208199v1_genomic.fna.gz
GCF_002109325.1	1571	Sporosarcina ureae	ftp://ftp.ncbi.nlm.nih.gov/genomes/all/GCF/002/109/325/GCF_002109325.1_ASM210932v1/GCF_002109325.1_ASM210932v1_genomic.fna.gz
GCF_002077155.1	1930764	Sporosarcina sp. P33	ftp://ftp.ncbi.nlm.nih.gov/genomes/all/GCF/002/077/155/GCF_002077155.1_ASM207715v1/GCF_002077155.1_ASM207715v1_genomic.fna.gz
GCF_000015505.1	365044	Polaromonas naphthalenivorans CJ2	ftp://ftp.ncbi.nlm.nih.gov/genomes/all/GCF/000/015/505/GCF_000015505.1_ASM1550v1/GCF_000015505.1_ASM1550v1_genomic.fna.gz
GCF_000013865.1	296591	Polaromonas sp. JS666	ftp://ftp.ncbi.nlm.nih.gov/genomes/all/GCF/000/013/865/GCF_000013865.1_ASM1386v1/GCF_000013865.1_ASM1386v1_genomic.fna.gz
GCF_001542775.1	412690	Microterricola viridarii	ftp://ftp.ncbi.nlm.nih.gov/genomes/all/GCF/001/542/775/GCF_001542775.1_ASM154277v1/GCF_001542775.1_ASM154277v1_genomic.fna.gz
GCF_001017655.1	1307763	Kiritimatiella glycovorans	ftp://ftp.ncbi.nlm.nih.gov/genomes/all/GCF/001/017/655/GCF_001017655.1_ASM101765v1/GCF_001017655.1_ASM101765v1_genomic.fna.gz
GCF_000317675.1	755178	Cyanobacterium aponinum PCC 10605	ftp://ftp.ncbi.nlm.nih.gov/genomes/all/GCF/000/317/675/GCF_000317675.1_ASM31767v1/GCF_000317675.1_ASM31767v1_genomic.fna.gz
GCF_002162195.1	731	Histophilus somni	ftp://ftp.ncbi.nlm.nih.gov/genomes/all/GCF/002/162/195/GCF_002162195.1_ASM216219v1/GCF_002162195.1_ASM216219v1_genomic.fna.gz
GCF_002162255.1	731	Histophilus somni	ftp://ftp.ncbi.nlm.nih.gov/genomes/all/GCF/002/162/255/GCF_002162255.1_ASM216225v1/GCF_002162255.1_ASM216225v1_genomic.fna.gz
GCF_002162295.1	731	Histophilus somni	ftp://ftp.ncbi.nlm.nih.gov/genomes/all/GCF/002/162/295/GCF_002162295.1_ASM216229v1/GCF_002162295.1_ASM216229v1_genomic.fna.gz
GCF_001077715.1	1592897	Coxiella-like endosymbiont	ftp://ftp.ncbi.nlm.nih.gov/genomes/all/GCF/001/077/715/GCF_001077715.1_ASM107771v1/GCF_001077715.1_ASM107771v1_genomic.fna.gz
GCF_000300005.1	930169	Alcanivorax dieselolei B5	ftp://ftp.ncbi.nlm.nih.gov/genomes/all/GCF/000/300/005/GCF_000300005.1_ASM30000v1/GCF_000300005.1_ASM30000v1_genomic.fna.gz
GCF_001010505.1	1113728	Alcanivorax sp. NBRC 101098	ftp://ftp.ncbi.nlm.nih.gov/genomes/all/GCF/001/010/505/GCF_001010505.1_ASM101050v1/GCF_001010505.1_ASM101050v1_genomic.fna.gz
GCF_000299335.2	391936	Alcanivorax pacificus W11-5	ftp://ftp.ncbi.nlm.nih.gov/genomes/all/GCF/000/299/335/GCF_000299335.2_ASM29933v2/GCF_000299335.2_ASM29933v2_genomic.fna.gz
GCF_000016545.1	351627	Caldicellulosiruptor saccharolyticus DSM 8903	ftp://ftp.ncbi.nlm.nih.gov/genomes/all/GCF/000/016/545/GCF_000016545.1_ASM1654v1/GCF_000016545.1_ASM1654v1_genomic.fna.gz
GCF_000166335.1	632518	Caldicellulosiruptor owensensis OL	ftp://ftp.ncbi.nlm.nih.gov/genomes/all/GCF/000/166/335/GCF_000166335.1_ASM16633v1/GCF_000166335.1_ASM16633v1_genomic.fna.gz
GCF_000166775.1	632348	Caldicellulosiruptor kronotskyensis 2002	ftp://ftp.ncbi.nlm.nih.gov/genomes/all/GCF/000/166/775/GCF_000166775.1_ASM16677v1/GCF_000166775.1_ASM16677v1_genomic.fna.gz
GCF_000227745.2	765911	Thiocystis violascens DSM 198	ftp://ftp.ncbi.nlm.nih.gov/genomes/all/GCF/000/227/745/GCF_000227745.2_ASM22774v3/GCF_000227745.2_ASM22774v3_genomic.fna.gz
GCF_000027225.1	406818	Xenorhabdus bovienii SS-2004	ftp://ftp.ncbi.nlm.nih.gov/genomes/all/GCF/000/027/225/GCF_000027225.1_ASM2722v1/GCF_000027225.1_ASM2722v1_genomic.fna.gz
GCF_000968175.1	1354304	Xenorhabdus poinarii G6	ftp://ftp.ncbi.nlm.nih.gov/genomes/all/GCF/000/968/175/GCF_000968175.1_ASM96817v1/GCF_000968175.1_ASM96817v1_genomic.fna.gz
GCF_001721185.1	351679	Xenorhabdus hominickii	ftp://ftp.ncbi.nlm.nih.gov/genomes/all/GCF/001/721/185/GCF_001721185.1_ASM172118v1/GCF_001721185.1_ASM172118v1_genomic.fna.gz
GCF_000023205.1	465515	Micrococcus luteus NCTC 2665	ftp://ftp.ncbi.nlm.nih.gov/genomes/all/GCF/000/023/205/GCF_000023205.1_ASM2320v1/GCF_000023205.1_ASM2320v1_genomic.fna.gz
GCF_000014865.1	156889	Magnetococcus marinus MC-1	ftp://ftp.ncbi.nlm.nih.gov/genomes/all/GCF/000/014/865/GCF_000014865.1_ASM1486v1/GCF_000014865.1_ASM1486v1_genomic.fna.gz
GCF_000143985.1	573413	Sediminispirochaeta smaragdinae DSM 11293	ftp://ftp.ncbi.nlm.nih.gov/genomes/all/GCF/000/143/985/GCF_000143985.1_ASM14398v1/GCF_000143985.1_ASM14398v1_genomic.fna.gz
GCF_000246855.1	700598	Niastella koreensis GR20-10	ftp://ftp.ncbi.nlm.nih.gov/genomes/all/GCF/000/246/855/GCF_000246855.1_ASM24685v1/GCF_000246855.1_ASM24685v1_genomic.fna.gz
GCF_000020645.1	324925	Pelodictyon phaeoclathratiforme BU-1	ftp://ftp.ncbi.nlm.nih.gov/genomes/all/GCF/000/020/645/GCF_000020645.1_ASM2064v1/GCF_000020645.1_ASM2064v1_genomic.fna.gz
GCF_000814825.1	1531429	Coriobacteriaceae bacterium 68-1-3	ftp://ftp.ncbi.nlm.nih.gov/genomes/all/GCF/000/814/825/GCF_000814825.1_ASM81482v1/GCF_000814825.1_ASM81482v1_genomic.fna.gz
GCF_000006625.1	273119	Ureaplasma parvum serovar 3 str. ATCC 700970	ftp://ftp.ncbi.nlm.nih.gov/genomes/all/GCF/000/006/625/GCF_000006625.1_ASM662v1/GCF_000006625.1_ASM662v1_genomic.fna.gz
GCF_002205515.1	134821	Ureaplasma parvum	ftp://ftp.ncbi.nlm.nih.gov/genomes/all/GCF/002/205/515/GCF_002205515.1_ASM220551v1/GCF_002205515.1_ASM220551v1_genomic.fna.gz
GCF_002205595.1	134821	Ureaplasma parvum	ftp://ftp.ncbi.nlm.nih.gov/genomes/all/GCF/002/205/595/GCF_002205595.1_ASM220559v1/GCF_002205595.1_ASM220559v1_genomic.fna.gz
GCF_002237535.1	1249553	Bacterioplanes sanyensis	ftp://ftp.ncbi.nlm.nih.gov/genomes/all/GCF/002/237/535/GCF_002237535.1_ASM223753v1/GCF_002237535.1_ASM223753v1_genomic.fna.gz
GCF_000953735.1	80854	Moritella viscosa	ftp://ftp.ncbi.nlm.nih.gov/genomes/all/GCF/000/953/735/GCF_000953735.1_MVIS1/GCF_000953735.1_MVIS1_genomic.fna.gz
GCF_000021905.1	439235	Desulfatibacillum alkenivorans AK-01	ftp://ftp.ncbi.nlm.nih.gov/genomes/all/GCF/000/021/905/GCF_000021905.1_ASM2190v1/GCF_000021905.1_ASM2190v1_genomic.fna.gz
GCF_000185905.1	765698	Mesorhizobium ciceri biovar biserrulae WSM1271	ftp://ftp.ncbi.nlm.nih.gov/genomes/all/GCF/000/185/905/GCF_000185905.1_ASM18590v1/GCF_000185905.1_ASM18590v1_genomic.fna.gz
GCF_001672455.2	278153	Mesorhizobium sp. WSM1497	ftp://ftp.ncbi.nlm.nih.gov/genomes/all/GCF/001/672/455/GCF_001672455.2_ASM167245v2/GCF_001672455.2_ASM167245v2_genomic.fna.gz
GCF_000176035.2	536019	Mesorhizobium opportunistum WSM2075	ftp://ftp.ncbi.nlm.nih.gov/genomes/all/GCF/000/176/035/GCF_000176035.2_ASM17603v2/GCF_000176035.2_ASM17603v2_genomic.fna.gz
GCF_000785495.1	2045	Pimelobacter simplex	ftp://ftp.ncbi.nlm.nih.gov/genomes/all/GCF/000/785/495/GCF_000785495.1_ASM78549v1/GCF_000785495.1_ASM78549v1_genomic.fna.gz
GCF_001005905.1	407035	Salinicoccus halodurans	ftp://ftp.ncbi.nlm.nih.gov/genomes/all/GCF/001/005/905/GCF_001005905.1_ASM100590v1/GCF_001005905.1_ASM100590v1_genomic.fna.gz
GCF_000015565.1	391735	Verminephrobacter eiseniae EF01-2	ftp://ftp.ncbi.nlm.nih.gov/genomes/all/GCF/000/015/565/GCF_000015565.1_ASM1556v1/GCF_000015565.1_ASM1556v1_genomic.fna.gz
GCF_000017805.1	383372	Roseiflexus castenholzii DSM 13941	ftp://ftp.ncbi.nlm.nih.gov/genomes/all/GCF/000/017/805/GCF_000017805.1_ASM1780v1/GCF_000017805.1_ASM1780v1_genomic.fna.gz
GCF_000016665.1	357808	Roseiflexus sp. RS-1	ftp://ftp.ncbi.nlm.nih.gov/genomes/all/GCF/000/016/665/GCF_000016665.1_ASM1666v1/GCF_000016665.1_ASM1666v1_genomic.fna.gz
GCF_000090965.1	372461	Buchnera aphidicola BCc	ftp://ftp.ncbi.nlm.nih.gov/genomes/all/GCF/000/090/965/GCF_000090965.1_ASM9096v1/GCF_000090965.1_ASM9096v1_genomic.fna.gz
GCF_000521545.1	1009857	Buchnera aphidicola str. W106 (Myzus persicae)	ftp://ftp.ncbi.nlm.nih.gov/genomes/all/GCF/000/521/545/GCF_000521545.1_ASM52154v1/GCF_000521545.1_ASM52154v1_genomic.fna.gz
GCF_001700895.1	118101	Buchnera aphidicola (Diuraphis noxia)	ftp://ftp.ncbi.nlm.nih.gov/genomes/all/GCF/001/700/895/GCF_001700895.1_ASM170089v1/GCF_001700895.1_ASM170089v1_genomic.fna.gz
GCF_000223375.1	759362	Ketogulonicigenium vulgare WSH-001	ftp://ftp.ncbi.nlm.nih.gov/genomes/all/GCF/000/223/375/GCF_000223375.1_ASM22337v1/GCF_000223375.1_ASM22337v1_genomic.fna.gz
GCF_001693655.1	92945	Ketogulonicigenium vulgare	ftp://ftp.ncbi.nlm.nih.gov/genomes/all/GCF/001/693/655/GCF_001693655.1_ASM169365v1/GCF_001693655.1_ASM169365v1_genomic.fna.gz
GCF_002117445.1	92947	Ketogulonicigenium robustum	ftp://ftp.ncbi.nlm.nih.gov/genomes/all/GCF/002/117/445/GCF_002117445.1_ASM211744v1/GCF_002117445.1_ASM211744v1_genomic.fna.gz
GCF_001185205.1	1643450	Devosia sp. H5989	ftp://ftp.ncbi.nlm.nih.gov/genomes/all/GCF/001/185/205/GCF_001185205.1_ASM118520v1/GCF_001185205.1_ASM118520v1_genomic.fna.gz
GCF_001402915.1	1736675	Devosia sp. A16	ftp://ftp.ncbi.nlm.nih.gov/genomes/all/GCF/001/402/915/GCF_001402915.1_ASM140291v1/GCF_001402915.1_ASM140291v1_genomic.fna.gz
GCF_001953055.1	472175	Nitratireductor basaltis	ftp://ftp.ncbi.nlm.nih.gov/genomes/all/GCF/001/953/055/GCF_001953055.1_ASM195305v1/GCF_001953055.1_ASM195305v1_genomic.fna.gz
GCF_001641005.1	33888	Rathayibacter tritici	ftp://ftp.ncbi.nlm.nih.gov/genomes/all/GCF/001/641/005/GCF_001641005.1_ASM164100v1/GCF_001641005.1_ASM164100v1_genomic.fna.gz
GCF_000875675.1	145458	Rathayibacter toxicus	ftp://ftp.ncbi.nlm.nih.gov/genomes/all/GCF/000/875/675/GCF_000875675.1_ASM87567v1/GCF_000875675.1_ASM87567v1_genomic.fna.gz
GCF_001465855.1	145458	Rathayibacter toxicus	ftp://ftp.ncbi.nlm.nih.gov/genomes/all/GCF/001/465/855/GCF_001465855.1_ASM146585v1/GCF_001465855.1_ASM146585v1_genomic.fna.gz
GCF_001983935.1	1891926	Fuerstia marisgermanicae	ftp://ftp.ncbi.nlm.nih.gov/genomes/all/GCF/001/983/935/GCF_001983935.1_ASM198393v1/GCF_001983935.1_ASM198393v1_genomic.fna.gz
GCF_001022275.1	546	Citrobacter freundii	ftp://ftp.ncbi.nlm.nih.gov/genomes/all/GCF/001/022/275/GCF_001022275.1_ASM102227v1/GCF_001022275.1_ASM102227v1_genomic.fna.gz
GCF_001559075.1	35703	Citrobacter amalonaticus	ftp://ftp.ncbi.nlm.nih.gov/genomes/all/GCF/001/559/075/GCF_001559075.1_ASM155907v1/GCF_001559075.1_ASM155907v1_genomic.fna.gz
GCF_002025225.1	67827	Citrobacter werkmanii	ftp://ftp.ncbi.nlm.nih.gov/genomes/all/GCF/002/025/225/GCF_002025225.1_ASM202522v1/GCF_002025225.1_ASM202522v1_genomic.fna.gz
GCF_002368355.1	2005460	Chondrocystis sp. NIES-4102	ftp://ftp.ncbi.nlm.nih.gov/genomes/all/GCF/002/368/355/GCF_002368355.1_ASM236835v1/GCF_002368355.1_ASM236835v1_genomic.fna.gz
GCF_001610855.1	1630693	Gemmata sp. SH-PL17	ftp://ftp.ncbi.nlm.nih.gov/genomes/all/GCF/001/610/855/GCF_001610855.1_ASM161085v1/GCF_001610855.1_ASM161085v1_genomic.fna.gz
GCF_000018685.1	357809	Lachnoclostridium phytofermentans ISDg	ftp://ftp.ncbi.nlm.nih.gov/genomes/all/GCF/000/018/685/GCF_000018685.1_ASM1868v1/GCF_000018685.1_ASM1868v1_genomic.fna.gz
GCF_001688665.2	1834196	Lachnoclostridium sp. YL32	ftp://ftp.ncbi.nlm.nih.gov/genomes/all/GCF/001/688/665/GCF_001688665.2_ASM168866v2/GCF_001688665.2_ASM168866v2_genomic.fna.gz
GCF_900120345.1	1871021	Lachnoclostridium phocaeense	ftp://ftp.ncbi.nlm.nih.gov/genomes/all/GCF/900/120/345/GCF_900120345.1_PRJEB18024/GCF_900120345.1_PRJEB18024_genomic.fna.gz
GCF_000800295.1	33033	Parvimonas micra	ftp://ftp.ncbi.nlm.nih.gov/genomes/all/GCF/000/800/295/GCF_000800295.1_ASM80029v1/GCF_000800295.1_ASM80029v1_genomic.fna.gz
GCF_000294635.1	1229785	Burkholderia pseudomallei BPC006	ftp://ftp.ncbi.nlm.nih.gov/genomes/all/GCF/000/294/635/GCF_000294635.1_ASM29463v1/GCF_000294635.1_ASM29463v1_genomic.fna.gz
GCF_000567925.1	1241582	Burkholderia thailandensis 2002721723	ftp://ftp.ncbi.nlm.nih.gov/genomes/all/GCF/000/567/925/GCF_000567925.1_ASM56792v1/GCF_000567925.1_ASM56792v1_genomic.fna.gz
GCF_000959505.1	350701	Burkholderia dolosa AU0158	ftp://ftp.ncbi.nlm.nih.gov/genomes/all/GCF/000/959/505/GCF_000959505.1_ASM95950v1/GCF_000959505.1_ASM95950v1_genomic.fna.gz
GCF_000014585.1	64471	Synechococcus sp. CC9311	ftp://ftp.ncbi.nlm.nih.gov/genomes/all/GCF/000/014/585/GCF_000014585.1_ASM1458v1/GCF_000014585.1_ASM1458v1_genomic.fna.gz
GCF_000013225.1	321332	Synechococcus sp. JA-2-3B'a(2-13)	ftp://ftp.ncbi.nlm.nih.gov/genomes/all/GCF/000/013/225/GCF_000013225.1_ASM1322v1/GCF_000013225.1_ASM1322v1_genomic.fna.gz
GCF_000737535.1	1280380	Synechococcus sp. KORDI-100	ftp://ftp.ncbi.nlm.nih.gov/genomes/all/GCF/000/737/535/GCF_000737535.1_ASM73753v1/GCF_000737535.1_ASM73753v1_genomic.fna.gz
GCF_000069225.1	31964	Clavibacter michiganensis subsp. sepedonicus	ftp://ftp.ncbi.nlm.nih.gov/genomes/all/GCF/000/069/225/GCF_000069225.1_ASM6922v1/GCF_000069225.1_ASM6922v1_genomic.fna.gz
GCF_000958465.1	33014	Clavibacter michiganensis subsp. insidiosus	ftp://ftp.ncbi.nlm.nih.gov/genomes/all/GCF/000/958/465/GCF_000958465.1_ASM95846v1/GCF_000958465.1_ASM95846v1_genomic.fna.gz
GCF_001280205.1	1874630	Clavibacter michiganensis subsp. capsici	ftp://ftp.ncbi.nlm.nih.gov/genomes/all/GCF/001/280/205/GCF_001280205.1_ASM128020v1/GCF_001280205.1_ASM128020v1_genomic.fna.gz
GCF_000092105.1	521674	Planctopirus limnophila DSM 3776	ftp://ftp.ncbi.nlm.nih.gov/genomes/all/GCF/000/092/105/GCF_000092105.1_ASM9210v1/GCF_000092105.1_ASM9210v1_genomic.fna.gz
GCF_001593605.1	1727163	Algoriphagus sp. M8-2	ftp://ftp.ncbi.nlm.nih.gov/genomes/all/GCF/001/593/605/GCF_001593605.1_ASM159360v1/GCF_001593605.1_ASM159360v1_genomic.fna.gz
GCF_000017565.1	402881	Parvibaculum lavamentivorans DS-1	ftp://ftp.ncbi.nlm.nih.gov/genomes/all/GCF/000/017/565/GCF_000017565.1_ASM1756v1/GCF_000017565.1_ASM1756v1_genomic.fna.gz
GCF_000255295.1	1144275	Corallococcus coralloides DSM 2259	ftp://ftp.ncbi.nlm.nih.gov/genomes/all/GCF/000/255/295/GCF_000255295.1_ASM25529v1/GCF_000255295.1_ASM25529v1_genomic.fna.gz
GCF_001932675.1	1729720	Salegentibacter sp. T436	ftp://ftp.ncbi.nlm.nih.gov/genomes/all/GCF/001/932/675/GCF_001932675.1_ASM193267v1/GCF_001932675.1_ASM193267v1_genomic.fna.gz
GCF_001027285.1	48	Archangium gephyra	ftp://ftp.ncbi.nlm.nih.gov/genomes/all/GCF/001/027/285/GCF_001027285.1_ASM102728v1/GCF_001027285.1_ASM102728v1_genomic.fna.gz
GCF_001687105.1	1792508	Yangia sp. CCB-MM3	ftp://ftp.ncbi.nlm.nih.gov/genomes/all/GCF/001/687/105/GCF_001687105.1_ASM168710v1/GCF_001687105.1_ASM168710v1_genomic.fna.gz
GCF_000013905.1	335284	Psychrobacter cryohalolentis K5	ftp://ftp.ncbi.nlm.nih.gov/genomes/all/GCF/000/013/905/GCF_000013905.1_ASM1390v1/GCF_000013905.1_ASM1390v1_genomic.fna.gz
GCF_000418305.1	571800	Psychrobacter sp. G	ftp://ftp.ncbi.nlm.nih.gov/genomes/all/GCF/000/418/305/GCF_000418305.1_ASM41830v1/GCF_000418305.1_ASM41830v1_genomic.fna.gz
GCF_001593305.1	1699624	Psychrobacter sp. P11G5	ftp://ftp.ncbi.nlm.nih.gov/genomes/all/GCF/001/593/305/GCF_001593305.1_ASM159330v1/GCF_001593305.1_ASM159330v1_genomic.fna.gz
GCF_000014925.1	290340	Paenarthrobacter aurescens TC1	ftp://ftp.ncbi.nlm.nih.gov/genomes/all/GCF/000/014/925/GCF_000014925.1_ASM1492v1/GCF_000014925.1_ASM1492v1_genomic.fna.gz
GCF_000025905.1	583355	Coraliomargarita akajimensis DSM 45221	ftp://ftp.ncbi.nlm.nih.gov/genomes/all/GCF/000/025/905/GCF_000025905.1_ASM2590v1/GCF_000025905.1_ASM2590v1_genomic.fna.gz
GCF_000022025.1	452863	Pseudarthrobacter chlorophenolicus A6	ftp://ftp.ncbi.nlm.nih.gov/genomes/all/GCF/000/022/025/GCF_000022025.1_ASM2202v1/GCF_000022025.1_ASM2202v1_genomic.fna.gz
GCF_001484605.1	121292	Pseudarthrobacter sulfonivorans	ftp://ftp.ncbi.nlm.nih.gov/genomes/all/GCF/001/484/605/GCF_001484605.1_ASM148460v1/GCF_001484605.1_ASM148460v1_genomic.fna.gz
GCF_000189535.1	930171	Pseudarthrobacter phenanthrenivorans Sphe3	ftp://ftp.ncbi.nlm.nih.gov/genomes/all/GCF/000/189/535/GCF_000189535.1_ASM18953v1/GCF_000189535.1_ASM18953v1_genomic.fna.gz
GCF_002174215.1	1254	Pediococcus acidilactici	ftp://ftp.ncbi.nlm.nih.gov/genomes/all/GCF/002/174/215/GCF_002174215.1_ASM217421v1/GCF_002174215.1_ASM217421v1_genomic.fna.gz
GCF_001611035.1	51663	Pediococcus damnosus	ftp://ftp.ncbi.nlm.nih.gov/genomes/all/GCF/001/611/035/GCF_001611035.1_ASM161103v1/GCF_001611035.1_ASM161103v1_genomic.fna.gz
GCF_000237995.1	701521	Pediococcus claussenii ATCC BAA-344	ftp://ftp.ncbi.nlm.nih.gov/genomes/all/GCF/000/237/995/GCF_000237995.1_ASM23799v2/GCF_000237995.1_ASM23799v2_genomic.fna.gz
GCF_000019845.1	395963	Beijerinckia indica subsp. indica ATCC 9039	ftp://ftp.ncbi.nlm.nih.gov/genomes/all/GCF/000/019/845/GCF_000019845.1_ASM1984v1/GCF_000019845.1_ASM1984v1_genomic.fna.gz
GCF_000024765.1	555778	Halothiobacillus neapolitanus c2	ftp://ftp.ncbi.nlm.nih.gov/genomes/all/GCF/000/024/765/GCF_000024765.1_ASM2476v1/GCF_000024765.1_ASM2476v1_genomic.fna.gz
GCF_001663815.1	1860122	Halothiobacillus sp. LS2	ftp://ftp.ncbi.nlm.nih.gov/genomes/all/GCF/001/663/815/GCF_001663815.1_ASM166381v1/GCF_001663815.1_ASM166381v1_genomic.fna.gz
GCF_001262075.1	1658672	Ottowia sp. oral taxon 894	ftp://ftp.ncbi.nlm.nih.gov/genomes/all/GCF/001/262/075/GCF_001262075.1_ASM126207v1/GCF_001262075.1_ASM126207v1_genomic.fna.gz
GCF_000697965.2	106592	Ensifer adhaerens	ftp://ftp.ncbi.nlm.nih.gov/genomes/all/GCF/000/697/965/GCF_000697965.2_ASM69796v2/GCF_000697965.2_ASM69796v2_genomic.fna.gz
GCF_002288525.1	716928	Ensifer sojae CCBAU 05684	ftp://ftp.ncbi.nlm.nih.gov/genomes/all/GCF/002/288/525/GCF_002288525.1_ASM228852v1/GCF_002288525.1_ASM228852v1_genomic.fna.gz
GCF_000024905.1	525903	Thermanaerovibrio acidaminovorans DSM 6589	ftp://ftp.ncbi.nlm.nih.gov/genomes/all/GCF/000/024/905/GCF_000024905.1_ASM2490v1/GCF_000024905.1_ASM2490v1_genomic.fna.gz
GCF_000283615.1	945021	Tetragenococcus halophilus NBRC 12172	ftp://ftp.ncbi.nlm.nih.gov/genomes/all/GCF/000/283/615/GCF_000283615.1_ASM28361v1/GCF_000283615.1_ASM28361v1_genomic.fna.gz
GCF_001712815.1	51669	Tetragenococcus halophilus	ftp://ftp.ncbi.nlm.nih.gov/genomes/all/GCF/001/712/815/GCF_001712815.1_ASM171281v1/GCF_001712815.1_ASM171281v1_genomic.fna.gz
GCF_002243535.1	51669	Tetragenococcus halophilus	ftp://ftp.ncbi.nlm.nih.gov/genomes/all/GCF/002/243/535/GCF_002243535.1_ASM224353v1/GCF_002243535.1_ASM224353v1_genomic.fna.gz
GCF_001534665.1	634113	Arsenophonus symbiont of Lipoptena fortisetosa	ftp://ftp.ncbi.nlm.nih.gov/genomes/all/GCF/001/534/665/GCF_001534665.1_ASM153466v1/GCF_001534665.1_ASM153466v1_genomic.fna.gz
GCF_001971785.1	1936081	Seonamhaeicola sp. S2-3	ftp://ftp.ncbi.nlm.nih.gov/genomes/all/GCF/001/971/785/GCF_001971785.1_ASM197178v1/GCF_001971785.1_ASM197178v1_genomic.fna.gz
GCF_000266925.1	891968	Acetomicrobium mobile DSM 13181	ftp://ftp.ncbi.nlm.nih.gov/genomes/all/GCF/000/266/925/GCF_000266925.1_ASM26692v1/GCF_000266925.1_ASM26692v1_genomic.fna.gz
GCF_000024805.1	502025	Haliangium ochraceum DSM 14365	ftp://ftp.ncbi.nlm.nih.gov/genomes/all/GCF/000/024/805/GCF_000024805.1_ASM2480v1/GCF_000024805.1_ASM2480v1_genomic.fna.gz
GCF_000178955.2	682795	Granulicella mallensis MP5ACTX8	ftp://ftp.ncbi.nlm.nih.gov/genomes/all/GCF/000/178/955/GCF_000178955.2_ASM17895v2/GCF_000178955.2_ASM17895v2_genomic.fna.gz
GCF_000178975.2	1198114	Granulicella tundricola MP5ACTX9	ftp://ftp.ncbi.nlm.nih.gov/genomes/all/GCF/000/178/975/GCF_000178975.2_ASM17897v2/GCF_000178975.2_ASM17897v2_genomic.fna.gz
GCF_002043005.1	1122214	Martelella mediterranea DSM 17316	ftp://ftp.ncbi.nlm.nih.gov/genomes/all/GCF/002/043/005/GCF_002043005.1_ASM204300v1/GCF_002043005.1_ASM204300v1_genomic.fna.gz
GCF_001578105.1	686597	Martelella sp. AD-3	ftp://ftp.ncbi.nlm.nih.gov/genomes/all/GCF/001/578/105/GCF_001578105.1_ASM157810v1/GCF_001578105.1_ASM157810v1_genomic.fna.gz
GCF_000960975.1	1486262	Martelella endophytica	ftp://ftp.ncbi.nlm.nih.gov/genomes/all/GCF/000/960/975/GCF_000960975.1_ASM96097v1/GCF_000960975.1_ASM96097v1_genomic.fna.gz
GCF_000153165.2	313603	Maribacter sp. HTCC2170	ftp://ftp.ncbi.nlm.nih.gov/genomes/all/GCF/000/153/165/GCF_000153165.2_ASM15316v2/GCF_000153165.2_ASM15316v2_genomic.fna.gz
GCF_001865655.1	1644130	Maribacter sp. 1_2014MBL_MicDiv	ftp://ftp.ncbi.nlm.nih.gov/genomes/all/GCF/001/865/655/GCF_001865655.1_ASM186565v1/GCF_001865655.1_ASM186565v1_genomic.fna.gz
GCF_001913155.1	1836467	Maribacter sp. T28	ftp://ftp.ncbi.nlm.nih.gov/genomes/all/GCF/001/913/155/GCF_001913155.1_ASM191315v1/GCF_001913155.1_ASM191315v1_genomic.fna.gz
GCF_900184705.1	1986204	Brevefilum fermentans	ftp://ftp.ncbi.nlm.nih.gov/genomes/all/GCF/900/184/705/GCF_900184705.1_CAMBI-1/GCF_900184705.1_CAMBI-1_genomic.fna.gz
GCF_000213255.1	697281	Mahella australiensis 50-1 BON	ftp://ftp.ncbi.nlm.nih.gov/genomes/all/GCF/000/213/255/GCF_000213255.1_ASM21325v1/GCF_000213255.1_ASM21325v1_genomic.fna.gz
GCF_000013085.1	269796	Rhodospirillum rubrum ATCC 11170	ftp://ftp.ncbi.nlm.nih.gov/genomes/all/GCF/000/013/085/GCF_000013085.1_ASM1308v1/GCF_000013085.1_ASM1308v1_genomic.fna.gz
GCF_000225955.1	1036743	Rhodospirillum rubrum F11	ftp://ftp.ncbi.nlm.nih.gov/genomes/all/GCF/000/225/955/GCF_000225955.1_ASM22595v1/GCF_000225955.1_ASM22595v1_genomic.fna.gz
GCF_000016185.1	414684	Rhodospirillum centenum SW	ftp://ftp.ncbi.nlm.nih.gov/genomes/all/GCF/000/016/185/GCF_000016185.1_ASM1618v1/GCF_000016185.1_ASM1618v1_genomic.fna.gz
GCF_000236665.1	640081	Dechlorosoma suillum PS	ftp://ftp.ncbi.nlm.nih.gov/genomes/all/GCF/000/236/665/GCF_000236665.1_ASM23666v1/GCF_000236665.1_ASM23666v1_genomic.fna.gz
GCF_000012865.1	246194	Carboxydothermus hydrogenoformans Z-2901	ftp://ftp.ncbi.nlm.nih.gov/genomes/all/GCF/000/012/865/GCF_000012865.1_ASM1286v1/GCF_000012865.1_ASM1286v1_genomic.fna.gz
GCF_002218195.1	266812	Sphingorhabdus flavimaris	ftp://ftp.ncbi.nlm.nih.gov/genomes/all/GCF/002/218/195/GCF_002218195.1_ASM221819v1/GCF_002218195.1_ASM221819v1_genomic.fna.gz
GCF_001586275.1	1806885	Sphingorhabdus sp. M41	ftp://ftp.ncbi.nlm.nih.gov/genomes/all/GCF/001/586/275/GCF_001586275.1_ASM158627v1/GCF_001586275.1_ASM158627v1_genomic.fna.gz
GCF_000165715.2	756272	Rubinisphaera brasiliensis DSM 5305	ftp://ftp.ncbi.nlm.nih.gov/genomes/all/GCF/000/165/715/GCF_000165715.2_ASM16571v3/GCF_000165715.2_ASM16571v3_genomic.fna.gz
GCF_000307105.1	651182	Desulfobacula toluolica Tol2	ftp://ftp.ncbi.nlm.nih.gov/genomes/all/GCF/000/307/105/GCF_000307105.1_ASM30710v1/GCF_000307105.1_ASM30710v1_genomic.fna.gz
GCF_000018865.1	324602	Chloroflexus aurantiacus J-10-fl	ftp://ftp.ncbi.nlm.nih.gov/genomes/all/GCF/000/018/865/GCF_000018865.1_ASM1886v1/GCF_000018865.1_ASM1886v1_genomic.fna.gz
GCF_000021945.1	326427	Chloroflexus aggregans DSM 9485	ftp://ftp.ncbi.nlm.nih.gov/genomes/all/GCF/000/021/945/GCF_000021945.1_ASM2194v1/GCF_000021945.1_ASM2194v1_genomic.fna.gz
GCF_000022185.1	480224	Chloroflexus sp. Y-400-fl	ftp://ftp.ncbi.nlm.nih.gov/genomes/all/GCF/000/022/185/GCF_000022185.1_ASM2218v1/GCF_000022185.1_ASM2218v1_genomic.fna.gz
GCF_000018605.1	403833	Petrotoga mobilis SJ95	ftp://ftp.ncbi.nlm.nih.gov/genomes/all/GCF/000/018/605/GCF_000018605.1_ASM1860v1/GCF_000018605.1_ASM1860v1_genomic.fna.gz
GCF_001286525.1	817	Bacteroides fragilis	ftp://ftp.ncbi.nlm.nih.gov/genomes/all/GCF/001/286/525/GCF_001286525.1_BFBE1.1/GCF_001286525.1_BFBE1.1_genomic.fna.gz
GCF_900095495.1	1379690	Bacteroides ovatus V975	ftp://ftp.ncbi.nlm.nih.gov/genomes/all/GCF/900/095/495/GCF_900095495.1_B_ovatus_V975/GCF_900095495.1_B_ovatus_V975_genomic.fna.gz
GCF_001640865.1	997877	Bacteroides dorei CL03T12C01	ftp://ftp.ncbi.nlm.nih.gov/genomes/all/GCF/001/640/865/GCF_001640865.1_ASM164086v1/GCF_001640865.1_ASM164086v1_genomic.fna.gz
GCF_000300235.2	1123366	Thalassospira xiamenensis M-5 = DSM 17429	ftp://ftp.ncbi.nlm.nih.gov/genomes/all/GCF/000/300/235/GCF_000300235.2_ASM30023v2/GCF_000300235.2_ASM30023v2_genomic.fna.gz
GCF_000513295.1	1430440	Magnetospirillum gryphiswaldense MSR-1 v2	ftp://ftp.ncbi.nlm.nih.gov/genomes/all/GCF/000/513/295/GCF_000513295.1_MGMSRv2/GCF_000513295.1_MGMSRv2_genomic.fna.gz
GCF_002105535.1	1639348	Magnetospirillum sp. ME-1	ftp://ftp.ncbi.nlm.nih.gov/genomes/all/GCF/002/105/535/GCF_002105535.1_ASM210553v1/GCF_002105535.1_ASM210553v1_genomic.fna.gz
GCF_001511835.1	1663591	Magnetospirillum sp. XM-1	ftp://ftp.ncbi.nlm.nih.gov/genomes/all/GCF/001/511/835/GCF_001511835.1_XM-1/GCF_001511835.1_XM-1_genomic.fna.gz
GCF_001564455.1	1702221	Faecalibaculum rodentium	ftp://ftp.ncbi.nlm.nih.gov/genomes/all/GCF/001/564/455/GCF_001564455.1_ASM156445v1/GCF_001564455.1_ASM156445v1_genomic.fna.gz
GCF_001553565.1	111015	Actinomyces radicidentis	ftp://ftp.ncbi.nlm.nih.gov/genomes/all/GCF/001/553/565/GCF_001553565.1_ASM155356v1/GCF_001553565.1_ASM155356v1_genomic.fna.gz
GCF_002356195.1	1851395	Actinomyces sp. Chiba101	ftp://ftp.ncbi.nlm.nih.gov/genomes/all/GCF/002/356/195/GCF_002356195.1_ASM235619v1/GCF_002356195.1_ASM235619v1_genomic.fna.gz
GCF_001856685.1	1912795	Actinomyces sp. VUL4_3	ftp://ftp.ncbi.nlm.nih.gov/genomes/all/GCF/001/856/685/GCF_001856685.1_ASM185668v1/GCF_001856685.1_ASM185668v1_genomic.fna.gz
GCF_000347635.1	1129794	Paraglaciecola psychrophila 170	ftp://ftp.ncbi.nlm.nih.gov/genomes/all/GCF/000/347/635/GCF_000347635.1_ASM34763v1/GCF_000347635.1_ASM34763v1_genomic.fna.gz
GCF_001651805.1	1821621	Marinobacterium aestuarii	ftp://ftp.ncbi.nlm.nih.gov/genomes/all/GCF/001/651/805/GCF_001651805.1_ASM165180v1/GCF_001651805.1_ASM165180v1_genomic.fna.gz
GCF_001643775.1	79604	Denitrobacterium detoxificans	ftp://ftp.ncbi.nlm.nih.gov/genomes/all/GCF/001/643/775/GCF_001643775.1_ASM164377v1/GCF_001643775.1_ASM164377v1_genomic.fna.gz
GCF_001017435.1	413882	[Polyangium] brachysporum	ftp://ftp.ncbi.nlm.nih.gov/genomes/all/GCF/001/017/435/GCF_001017435.1_ASM101743v1/GCF_001017435.1_ASM101743v1_genomic.fna.gz
GCF_000023785.1	582402	Hirschia baltica ATCC 49814	ftp://ftp.ncbi.nlm.nih.gov/genomes/all/GCF/000/023/785/GCF_000023785.1_ASM2378v1/GCF_000023785.1_ASM2378v1_genomic.fna.gz
GCF_000230555.1	1082931	Pelagibacterium halotolerans B2	ftp://ftp.ncbi.nlm.nih.gov/genomes/all/GCF/000/230/555/GCF_000230555.1_ASM23055v1/GCF_000230555.1_ASM23055v1_genomic.fna.gz
GCF_900070365.1	1653480	Alloactinosynnema sp. L-07	ftp://ftp.ncbi.nlm.nih.gov/genomes/all/GCF/900/070/365/GCF_900070365.1_Alloactinosynnema_sp._L-07/GCF_900070365.1_Alloactinosynnema_sp._L-07_genomic.fna.gz
GCF_001606005.1	1703	Brevibacterium linens	ftp://ftp.ncbi.nlm.nih.gov/genomes/all/GCF/001/606/005/GCF_001606005.1_ASM160600v1/GCF_001606005.1_ASM160600v1_genomic.fna.gz
GCF_001729525.1	1703	Brevibacterium linens	ftp://ftp.ncbi.nlm.nih.gov/genomes/all/GCF/001/729/525/GCF_001729525.1_ASM172952v1/GCF_001729525.1_ASM172952v1_genomic.fna.gz
GCF_000306785.1	477641	Modestobacter marinus	ftp://ftp.ncbi.nlm.nih.gov/genomes/all/GCF/000/306/785/GCF_000306785.1_ASM30678v1/GCF_000306785.1_ASM30678v1_genomic.fna.gz
GCF_000014785.1	187272	Alkalilimnicola ehrlichii MLHE-1	ftp://ftp.ncbi.nlm.nih.gov/genomes/all/GCF/000/014/785/GCF_000014785.1_ASM1478v1/GCF_000014785.1_ASM1478v1_genomic.fna.gz
GCF_001189535.1	1658671	Arsenicicoccus sp. oral taxon 190	ftp://ftp.ncbi.nlm.nih.gov/genomes/all/GCF/001/189/535/GCF_001189535.1_ASM118953v1/GCF_001189535.1_ASM118953v1_genomic.fna.gz
GCF_002082175.1	1935	Streptomyces violaceoruber	ftp://ftp.ncbi.nlm.nih.gov/genomes/all/GCF/002/082/175/GCF_002082175.1_ASM208217v1/GCF_002082175.1_ASM208217v1_genomic.fna.gz
GCF_001941845.1	234612	Streptomyces sp. TN58	ftp://ftp.ncbi.nlm.nih.gov/genomes/all/GCF/001/941/845/GCF_001941845.1_ASM194184v1/GCF_001941845.1_ASM194184v1_genomic.fna.gz
GCF_001931635.1	1661694	Streptomyces sp. Tue 6075	ftp://ftp.ncbi.nlm.nih.gov/genomes/all/GCF/001/931/635/GCF_001931635.1_ASM193163v1/GCF_001931635.1_ASM193163v1_genomic.fna.gz
GCF_002355735.1	1620215	Sulfuricaulis limicola	ftp://ftp.ncbi.nlm.nih.gov/genomes/all/GCF/002/355/735/GCF_002355735.1_ASM235573v1/GCF_002355735.1_ASM235573v1_genomic.fna.gz
GCF_001767235.1	1458985	Moorea producens PAL-8-15-08-1	ftp://ftp.ncbi.nlm.nih.gov/genomes/all/GCF/001/767/235/GCF_001767235.1_ASM176723v1/GCF_001767235.1_ASM176723v1_genomic.fna.gz
GCF_000742955.1	529	Ochrobactrum anthropi	ftp://ftp.ncbi.nlm.nih.gov/genomes/all/GCF/000/742/955/GCF_000742955.1_ASM74295v1/GCF_000742955.1_ASM74295v1_genomic.fna.gz
GCF_001652485.1	419475	Ochrobactrum pseudogrignonense	ftp://ftp.ncbi.nlm.nih.gov/genomes/all/GCF/001/652/485/GCF_001652485.1_ASM165248v1/GCF_001652485.1_ASM165248v1_genomic.fna.gz
GCF_002025625.1	571256	Ochrobactrum pituitosum	ftp://ftp.ncbi.nlm.nih.gov/genomes/all/GCF/002/025/625/GCF_002025625.1_ASM202562v1/GCF_002025625.1_ASM202562v1_genomic.fna.gz
GCF_000175215.2	573065	Asticcacaulis excentricus CB 48	ftp://ftp.ncbi.nlm.nih.gov/genomes/all/GCF/000/175/215/GCF_000175215.2_ASM17521v2/GCF_000175215.2_ASM17521v2_genomic.fna.gz
GCF_000164695.2	762948	Rothia dentocariosa ATCC 17931	ftp://ftp.ncbi.nlm.nih.gov/genomes/all/GCF/000/164/695/GCF_000164695.2_ASM16469v2/GCF_000164695.2_ASM16469v2_genomic.fna.gz
GCF_001548235.1	43675	Rothia mucilaginosa	ftp://ftp.ncbi.nlm.nih.gov/genomes/all/GCF/001/548/235/GCF_001548235.1_ASM154823v1/GCF_001548235.1_ASM154823v1_genomic.fna.gz
GCF_002386365.1	43675	Rothia mucilaginosa	ftp://ftp.ncbi.nlm.nih.gov/genomes/all/GCF/002/386/365/GCF_002386365.1_ASM238636v1/GCF_002386365.1_ASM238636v1_genomic.fna.gz
GCF_001983995.1	930805	Halioglobus japonicus	ftp://ftp.ncbi.nlm.nih.gov/genomes/all/GCF/001/983/995/GCF_001983995.1_ASM198399v1/GCF_001983995.1_ASM198399v1_genomic.fna.gz
GCF_001953075.1	930806	Halioglobus pacificus	ftp://ftp.ncbi.nlm.nih.gov/genomes/all/GCF/001/953/075/GCF_001953075.1_ASM195307v1/GCF_001953075.1_ASM195307v1_genomic.fna.gz
GCF_001610995.1	33050	Sphingopyxis macrogoltabida	ftp://ftp.ncbi.nlm.nih.gov/genomes/all/GCF/001/610/995/GCF_001610995.1_ASM161099v1/GCF_001610995.1_ASM161099v1_genomic.fna.gz
GCF_001278035.1	292913	Sphingopyxis sp. 113P3	ftp://ftp.ncbi.nlm.nih.gov/genomes/all/GCF/001/278/035/GCF_001278035.1_ASM127803v1/GCF_001278035.1_ASM127803v1_genomic.fna.gz
GCF_000803645.1	1515612	Sphingopyxis fribergensis	ftp://ftp.ncbi.nlm.nih.gov/genomes/all/GCF/000/803/645/GCF_000803645.1_ASM80364v1/GCF_000803645.1_ASM80364v1_genomic.fna.gz
GCF_000987865.1	92706	[Brevibacterium] flavum	ftp://ftp.ncbi.nlm.nih.gov/genomes/all/GCF/000/987/865/GCF_000987865.1_ASM98786v1/GCF_000987865.1_ASM98786v1_genomic.fna.gz
GCF_001683055.1	1232385	[Brevibacterium] flavum ZL-1	ftp://ftp.ncbi.nlm.nih.gov/genomes/all/GCF/001/683/055/GCF_001683055.1_ASM168305v1/GCF_001683055.1_ASM168305v1_genomic.fna.gz
GCF_000011965.2	246200	Ruegeria pomeroyi DSS-3	ftp://ftp.ncbi.nlm.nih.gov/genomes/all/GCF/000/011/965/GCF_000011965.2_ASM1196v2/GCF_000011965.2_ASM1196v2_genomic.fna.gz
GCF_000014065.1	292414	Ruegeria sp. TM1040	ftp://ftp.ncbi.nlm.nih.gov/genomes/all/GCF/000/014/065/GCF_000014065.1_ASM1406v1/GCF_000014065.1_ASM1406v1_genomic.fna.gz
GCF_000376545.2	1265309	Ruegeria mobilis F1926	ftp://ftp.ncbi.nlm.nih.gov/genomes/all/GCF/000/376/545/GCF_000376545.2_ASM37654v2/GCF_000376545.2_ASM37654v2_genomic.fna.gz
GCF_002162375.1	141451	Oleiphilus messinensis	ftp://ftp.ncbi.nlm.nih.gov/genomes/all/GCF/002/162/375/GCF_002162375.1_ASM216237v1/GCF_002162375.1_ASM216237v1_genomic.fna.gz
GCF_000971565.1	358	Agrobacterium tumefaciens	ftp://ftp.ncbi.nlm.nih.gov/genomes/all/GCF/000/971/565/GCF_000971565.1_ASM97156v1/GCF_000971565.1_ASM97156v1_genomic.fna.gz
GCF_000016285.1	311402	Agrobacterium vitis S4	ftp://ftp.ncbi.nlm.nih.gov/genomes/all/GCF/000/016/285/GCF_000016285.1_ASM1628v1/GCF_000016285.1_ASM1628v1_genomic.fna.gz
GCF_000092025.1	176299	Agrobacterium fabrum str. C58	ftp://ftp.ncbi.nlm.nih.gov/genomes/all/GCF/000/092/025/GCF_000092025.1_ASM9202v1/GCF_000092025.1_ASM9202v1_genomic.fna.gz
GCF_000146185.1	515620	[Eubacterium] eligens ATCC 27750	ftp://ftp.ncbi.nlm.nih.gov/genomes/all/GCF/000/146/185/GCF_000146185.1_ASM14618v1/GCF_000146185.1_ASM14618v1_genomic.fna.gz
GCF_900209925.1	39488	[Eubacterium] hallii	ftp://ftp.ncbi.nlm.nih.gov/genomes/all/GCF/900/209/925/GCF_900209925.1_EH1/GCF_900209925.1_EH1_genomic.fna.gz
GCF_000020605.1	515619	[Eubacterium] rectale ATCC 33656	ftp://ftp.ncbi.nlm.nih.gov/genomes/all/GCF/000/020/605/GCF_000020605.1_ASM2060v1/GCF_000020605.1_ASM2060v1_genomic.fna.gz
GCF_000024325.1	485915	Desulfohalobium retbaense DSM 5692	ftp://ftp.ncbi.nlm.nih.gov/genomes/all/GCF/000/024/325/GCF_000024325.1_ASM2432v1/GCF_000024325.1_ASM2432v1_genomic.fna.gz
GCF_002157205.1	157779	Kushneria marisflavi	ftp://ftp.ncbi.nlm.nih.gov/genomes/all/GCF/002/157/205/GCF_002157205.1_ASM215720v1/GCF_002157205.1_ASM215720v1_genomic.fna.gz
GCF_002155145.1	698828	Kushneria konosiri	ftp://ftp.ncbi.nlm.nih.gov/genomes/all/GCF/002/155/145/GCF_002155145.1_ASM215514v1/GCF_002155145.1_ASM215514v1_genomic.fna.gz
GCF_000190555.1	693977	Deinococcus proteolyticus MRP	ftp://ftp.ncbi.nlm.nih.gov/genomes/all/GCF/000/190/555/GCF_000190555.1_ASM19055v1/GCF_000190555.1_ASM19055v1_genomic.fna.gz
GCF_000252445.1	745776	Deinococcus gobiensis I-0	ftp://ftp.ncbi.nlm.nih.gov/genomes/all/GCF/000/252/445/GCF_000252445.1_ASM25244v1/GCF_000252445.1_ASM25244v1_genomic.fna.gz
GCF_001007995.1	1309411	Deinococcus soli Cha et al. 2016	ftp://ftp.ncbi.nlm.nih.gov/genomes/all/GCF/001/007/995/GCF_001007995.1_ASM100799v1/GCF_001007995.1_ASM100799v1_genomic.fna.gz
GCF_000010625.1	449447	Microcystis aeruginosa NIES-843	ftp://ftp.ncbi.nlm.nih.gov/genomes/all/GCF/000/010/625/GCF_000010625.1_ASM1062v1/GCF_000010625.1_ASM1062v1_genomic.fna.gz
GCF_001704955.1	1698524	Microcystis aeruginosa NIES-2481	ftp://ftp.ncbi.nlm.nih.gov/genomes/all/GCF/001/704/955/GCF_001704955.1_ASM170495v1/GCF_001704955.1_ASM170495v1_genomic.fna.gz
GCF_002095975.1	1903187	Microcystis aeruginosa PCC 7806SL	ftp://ftp.ncbi.nlm.nih.gov/genomes/all/GCF/002/095/975/GCF_002095975.1_ASM209597v1/GCF_002095975.1_ASM209597v1_genomic.fna.gz
GCF_001305615.1	1609966	Confluentimicrobium sp. EMB200-NS6	ftp://ftp.ncbi.nlm.nih.gov/genomes/all/GCF/001/305/615/GCF_001305615.1_ASM130561v1/GCF_001305615.1_ASM130561v1_genomic.fna.gz
GCF_000317515.1	1173027	Microcoleus sp. PCC 7113	ftp://ftp.ncbi.nlm.nih.gov/genomes/all/GCF/000/317/515/GCF_000317515.1_ASM31751v1/GCF_000317515.1_ASM31751v1_genomic.fna.gz
GCF_000218625.1	717231	Flexistipes sinusarabici DSM 4947	ftp://ftp.ncbi.nlm.nih.gov/genomes/all/GCF/000/218/625/GCF_000218625.1_ASM21862v1/GCF_000218625.1_ASM21862v1_genomic.fna.gz
GCF_000024665.1	59374	Fibrobacter succinogenes subsp. succinogenes S85	ftp://ftp.ncbi.nlm.nih.gov/genomes/all/GCF/000/024/665/GCF_000024665.1_ASM2466v1/GCF_000024665.1_ASM2466v1_genomic.fna.gz
GCF_000146505.1	59374	Fibrobacter succinogenes subsp. succinogenes S85	ftp://ftp.ncbi.nlm.nih.gov/genomes/all/GCF/000/146/505/GCF_000146505.1_ASM14650v1/GCF_000146505.1_ASM14650v1_genomic.fna.gz
GCF_000020005.1	457570	Natranaerobius thermophilus JW/NM-WN-LF	ftp://ftp.ncbi.nlm.nih.gov/genomes/all/GCF/000/020/005/GCF_000020005.1_ASM2000v1/GCF_000020005.1_ASM2000v1_genomic.fna.gz
GCF_000953715.1	1006576	Defluviitoga tunisiensis	ftp://ftp.ncbi.nlm.nih.gov/genomes/all/GCF/000/953/715/GCF_000953715.1_DTL3/GCF_000953715.1_DTL3_genomic.fna.gz
GCF_000512395.1	1147130	Pasteurella multocida subsp. multocida str. HB03	ftp://ftp.ncbi.nlm.nih.gov/genomes/all/GCF/000/512/395/GCF_000512395.1_ASM51239v1/GCF_000512395.1_ASM51239v1_genomic.fna.gz
GCF_001874445.1	747	Pasteurella multocida	ftp://ftp.ncbi.nlm.nih.gov/genomes/all/GCF/001/874/445/GCF_001874445.1_ASM187444v1/GCF_001874445.1_ASM187444v1_genomic.fna.gz
GCF_002393385.1	747	Pasteurella multocida	ftp://ftp.ncbi.nlm.nih.gov/genomes/all/GCF/002/393/385/GCF_002393385.1_ASM239338v1/GCF_002393385.1_ASM239338v1_genomic.fna.gz
GCF_000083545.1	661410	Methylobacterium extorquens DM4	ftp://ftp.ncbi.nlm.nih.gov/genomes/all/GCF/000/083/545/GCF_000083545.1_ASM8354v1/GCF_000083545.1_ASM8354v1_genomic.fna.gz
GCF_002355515.1	223967	Methylobacterium populi	ftp://ftp.ncbi.nlm.nih.gov/genomes/all/GCF/002/355/515/GCF_002355515.1_ASM235551v1/GCF_002355515.1_ASM235551v1_genomic.fna.gz
GCF_000019365.1	426117	Methylobacterium sp. 4-46	ftp://ftp.ncbi.nlm.nih.gov/genomes/all/GCF/000/019/365/GCF_000019365.1_ASM1936v1/GCF_000019365.1_ASM1936v1_genomic.fna.gz
GCF_000011385.1	251221	Gloeobacter violaceus PCC 7421	ftp://ftp.ncbi.nlm.nih.gov/genomes/all/GCF/000/011/385/GCF_000011385.1_ASM1138v1/GCF_000011385.1_ASM1138v1_genomic.fna.gz
GCF_000484535.1	1183438	Gloeobacter kilaueensis JS1	ftp://ftp.ncbi.nlm.nih.gov/genomes/all/GCF/000/484/535/GCF_000484535.1_ASM48453v1/GCF_000484535.1_ASM48453v1_genomic.fna.gz
GCF_000737325.1	927083	Sandaracinus amylolyticus	ftp://ftp.ncbi.nlm.nih.gov/genomes/all/GCF/000/737/325/GCF_000737325.1_ASM73732v2/GCF_000737325.1_ASM73732v2_genomic.fna.gz
GCF_001713355.1	1842540	Methyloversatilis sp. RAC08	ftp://ftp.ncbi.nlm.nih.gov/genomes/all/GCF/001/713/355/GCF_001713355.1_ASM171335v1/GCF_001713355.1_ASM171335v1_genomic.fna.gz
GCF_000007705.1	243365	Chromobacterium violaceum ATCC 12472	ftp://ftp.ncbi.nlm.nih.gov/genomes/all/GCF/000/007/705/GCF_000007705.1_ASM770v1/GCF_000007705.1_ASM770v1_genomic.fna.gz
GCF_001855275.1	1108595	Chromobacterium vaccinii	ftp://ftp.ncbi.nlm.nih.gov/genomes/all/GCF/001/855/275/GCF_001855275.1_ASM185527v1/GCF_001855275.1_ASM185527v1_genomic.fna.gz
GCF_000226295.1	981222	Chloracidobacterium thermophilum B	ftp://ftp.ncbi.nlm.nih.gov/genomes/all/GCF/000/226/295/GCF_000226295.1_ASM22629v1/GCF_000226295.1_ASM22629v1_genomic.fna.gz
GCF_000060345.1	411154	Gramella forsetii KT0803	ftp://ftp.ncbi.nlm.nih.gov/genomes/all/GCF/000/060/345/GCF_000060345.1_ASM6034v1/GCF_000060345.1_ASM6034v1_genomic.fna.gz
GCF_001951155.1	1229726	Gramella flava JLT2011	ftp://ftp.ncbi.nlm.nih.gov/genomes/all/GCF/001/951/155/GCF_001951155.1_ASM195115v1/GCF_001951155.1_ASM195115v1_genomic.fna.gz
GCF_001889005.1	1913577	Gramella sp. LPB0144	ftp://ftp.ncbi.nlm.nih.gov/genomes/all/GCF/001/889/005/GCF_001889005.1_ASM188900v1/GCF_001889005.1_ASM188900v1_genomic.fna.gz
GCF_000153485.2	313595	Psychroflexus torquis ATCC 700755	ftp://ftp.ncbi.nlm.nih.gov/genomes/all/GCF/000/153/485/GCF_000153485.2_ASM15348v2/GCF_000153485.2_ASM15348v2_genomic.fna.gz
GCF_000007485.1	203267	Tropheryma whipplei str. Twist	ftp://ftp.ncbi.nlm.nih.gov/genomes/all/GCF/000/007/485/GCF_000007485.1_ASM748v1/GCF_000007485.1_ASM748v1_genomic.fna.gz
GCF_000196075.1	218496	Tropheryma whipplei TW08/27	ftp://ftp.ncbi.nlm.nih.gov/genomes/all/GCF/000/196/075/GCF_000196075.1_ASM19607v1/GCF_000196075.1_ASM19607v1_genomic.fna.gz
GCF_001302585.1	860235	Kibdelosporangium phytohabitans	ftp://ftp.ncbi.nlm.nih.gov/genomes/all/GCF/001/302/585/GCF_001302585.1_ASM130258v1/GCF_001302585.1_ASM130258v1_genomic.fna.gz
GCF_001430825.1	1453352	Sediminicola sp. YIK13	ftp://ftp.ncbi.nlm.nih.gov/genomes/all/GCF/001/430/825/GCF_001430825.1_ASM143082v1/GCF_001430825.1_ASM143082v1_genomic.fna.gz
GCF_000007885.1	229193	Yersinia pestis biovar Microtus str. 91001	ftp://ftp.ncbi.nlm.nih.gov/genomes/all/GCF/000/007/885/GCF_000007885.1_ASM788v1/GCF_000007885.1_ASM788v1_genomic.fna.gz
GCF_001188795.1	1345706	Yersinia pestis 3067	ftp://ftp.ncbi.nlm.nih.gov/genomes/all/GCF/001/188/795/GCF_001188795.1_ASM118879v1/GCF_001188795.1_ASM118879v1_genomic.fna.gz
GCF_000834865.1	28152	Yersinia kristensenii	ftp://ftp.ncbi.nlm.nih.gov/genomes/all/GCF/000/834/865/GCF_000834865.1_ASM83486v1/GCF_000834865.1_ASM83486v1_genomic.fna.gz
GCF_000265465.1	867902	Ornithobacterium rhinotracheale DSM 15997	ftp://ftp.ncbi.nlm.nih.gov/genomes/all/GCF/000/265/465/GCF_000265465.1_ASM26546v1/GCF_000265465.1_ASM26546v1_genomic.fna.gz
GCF_000756505.1	1401325	Ornithobacterium rhinotracheale ORT-UMN 88	ftp://ftp.ncbi.nlm.nih.gov/genomes/all/GCF/000/756/505/GCF_000756505.1_ASM75650v1/GCF_000756505.1_ASM75650v1_genomic.fna.gz
GCF_000024985.1	479434	Sphaerobacter thermophilus DSM 20745	ftp://ftp.ncbi.nlm.nih.gov/genomes/all/GCF/000/024/985/GCF_000024985.1_ASM2498v1/GCF_000024985.1_ASM2498v1_genomic.fna.gz
GCF_000730245.1	86106	endosymbiont of Acanthamoeba sp. UWC8	ftp://ftp.ncbi.nlm.nih.gov/genomes/all/GCF/000/730/245/GCF_000730245.1_ASM73024v1/GCF_000730245.1_ASM73024v1_genomic.fna.gz
GCF_001584725.1	243899	endosymbiont 'TC1' of Trimyema compressum	ftp://ftp.ncbi.nlm.nih.gov/genomes/all/GCF/001/584/725/GCF_001584725.1_ASM158472v1/GCF_001584725.1_ASM158472v1_genomic.fna.gz
GCF_000801295.1	1248727	endosymbiont of unidentified scaly snail isolate Monju	ftp://ftp.ncbi.nlm.nih.gov/genomes/all/GCF/000/801/295/GCF_000801295.1_ASM80129v1/GCF_000801295.1_ASM80129v1_genomic.fna.gz
GCF_002005365.1	643674	Paenalcaligenes hominis	ftp://ftp.ncbi.nlm.nih.gov/genomes/all/GCF/002/005/365/GCF_002005365.1_ASM200536v1/GCF_002005365.1_ASM200536v1_genomic.fna.gz
GCF_001682195.1	1191459	Flammeovirga sp. MY04	ftp://ftp.ncbi.nlm.nih.gov/genomes/all/GCF/001/682/195/GCF_001682195.1_ASM168219v1/GCF_001682195.1_ASM168219v1_genomic.fna.gz
GCF_000017265.1	450851	Phenylobacterium zucineum HLK1	ftp://ftp.ncbi.nlm.nih.gov/genomes/all/GCF/000/017/265/GCF_000017265.1_ASM1726v1/GCF_000017265.1_ASM1726v1_genomic.fna.gz
GCF_002355395.1	279828	Microcella alkaliphila	ftp://ftp.ncbi.nlm.nih.gov/genomes/all/GCF/002/355/395/GCF_002355395.1_Microcella_alkaliphila_JAM_AC0309_assembly_01/GCF_002355395.1_Microcella_alkaliphila_JAM_AC0309_assembly_01_genomic.fna.gz
GCF_001577365.1	1795630	Frondihabitans sp. PAMC 28766	ftp://ftp.ncbi.nlm.nih.gov/genomes/all/GCF/001/577/365/GCF_001577365.1_ASM157736v1/GCF_001577365.1_ASM157736v1_genomic.fna.gz
GCF_000941055.1	1454006	Siansivirga zeaxanthinifaciens CC-SAMT-1	ftp://ftp.ncbi.nlm.nih.gov/genomes/all/GCF/000/941/055/GCF_000941055.1_ASM94105v1/GCF_000941055.1_ASM94105v1_genomic.fna.gz
GCF_002224365.1	163877	Virgibacillus necropolis	ftp://ftp.ncbi.nlm.nih.gov/genomes/all/GCF/002/224/365/GCF_002224365.1_ASM222436v1/GCF_002224365.1_ASM222436v1_genomic.fna.gz
GCF_001895305.1	1911587	Virgibacillus sp. 6R	ftp://ftp.ncbi.nlm.nih.gov/genomes/all/GCF/001/895/305/GCF_001895305.1_ASM189530v1/GCF_001895305.1_ASM189530v1_genomic.fna.gz
GCF_002216775.1	2017483	Virgibacillus sp. LM2416	ftp://ftp.ncbi.nlm.nih.gov/genomes/all/GCF/002/216/775/GCF_002216775.1_ASM221677v1/GCF_002216775.1_ASM221677v1_genomic.fna.gz
GCF_000020485.1	373903	Halothermothrix orenii H 168	ftp://ftp.ncbi.nlm.nih.gov/genomes/all/GCF/000/020/485/GCF_000020485.1_ASM2048v1/GCF_000020485.1_ASM2048v1_genomic.fna.gz
GCF_000024385.1	471852	Thermomonospora curvata DSM 43183	ftp://ftp.ncbi.nlm.nih.gov/genomes/all/GCF/000/024/385/GCF_000024385.1_ASM2438v1/GCF_000024385.1_ASM2438v1_genomic.fna.gz
GCF_001940525.2	1915078	Thioclava nitratireducens	ftp://ftp.ncbi.nlm.nih.gov/genomes/all/GCF/001/940/525/GCF_001940525.2_ASM194052v2/GCF_001940525.2_ASM194052v2_genomic.fna.gz
GCF_000011945.1	234826	Anaplasma marginale str. St. Maries	ftp://ftp.ncbi.nlm.nih.gov/genomes/all/GCF/000/011/945/GCF_000011945.1_ASM1194v1/GCF_000011945.1_ASM1194v1_genomic.fna.gz
GCF_000439755.1	1184253	Anaplasma phagocytophilum str. HZ2	ftp://ftp.ncbi.nlm.nih.gov/genomes/all/GCF/000/439/755/GCF_000439755.1_ASM43975v1/GCF_000439755.1_ASM43975v1_genomic.fna.gz
GCF_000689635.2	1392507	Anaplasma phagocytophilum str. Norway variant2	ftp://ftp.ncbi.nlm.nih.gov/genomes/all/GCF/000/689/635/GCF_000689635.2_ASM68963v2/GCF_000689635.2_ASM68963v2_genomic.fna.gz
GCF_000214435.1	868595	Desulfotomaculum nigrificans CO-1-SRB	ftp://ftp.ncbi.nlm.nih.gov/genomes/all/GCF/000/214/435/GCF_000214435.1_ASM21443v1/GCF_000214435.1_ASM21443v1_genomic.fna.gz
GCF_000016165.1	349161	Desulfotomaculum reducens MI-1	ftp://ftp.ncbi.nlm.nih.gov/genomes/all/GCF/000/016/165/GCF_000016165.1_ASM1616v1/GCF_000016165.1_ASM1616v1_genomic.fna.gz
GCF_002005145.1	1833852	Desulfotomaculum ferrireducens	ftp://ftp.ncbi.nlm.nih.gov/genomes/all/GCF/002/005/145/GCF_002005145.1_ASM200514v1/GCF_002005145.1_ASM200514v1_genomic.fna.gz
GCF_000011245.1	221109	Oceanobacillus iheyensis HTE831	ftp://ftp.ncbi.nlm.nih.gov/genomes/all/GCF/000/011/245/GCF_000011245.1_ASM1124v1/GCF_000011245.1_ASM1124v1_genomic.fna.gz
GCF_001584145.1	158899	Collimonas fungivorans	ftp://ftp.ncbi.nlm.nih.gov/genomes/all/GCF/001/584/145/GCF_001584145.1_ASM158414v1/GCF_001584145.1_ASM158414v1_genomic.fna.gz
GCF_001584205.1	279058	Collimonas arenae	ftp://ftp.ncbi.nlm.nih.gov/genomes/all/GCF/001/584/205/GCF_001584205.1_ASM158420v1/GCF_001584205.1_ASM158420v1_genomic.fna.gz
GCF_001584225.1	279113	Collimonas pratensis	ftp://ftp.ncbi.nlm.nih.gov/genomes/all/GCF/001/584/225/GCF_001584225.1_ASM158422v1/GCF_001584225.1_ASM158422v1_genomic.fna.gz
GCF_000284115.1	1142394	Phycisphaera mikurensis NBRC 102666	ftp://ftp.ncbi.nlm.nih.gov/genomes/all/GCF/000/284/115/GCF_000284115.1_ASM28411v1/GCF_000284115.1_ASM28411v1_genomic.fna.gz
GCF_000148645.1	550540	Ferrimonas balearica DSM 9799	ftp://ftp.ncbi.nlm.nih.gov/genomes/all/GCF/000/148/645/GCF_000148645.1_ASM14864v1/GCF_000148645.1_ASM14864v1_genomic.fna.gz
GCF_001274875.1	273035	Spiroplasma kunkelii CR2-3x	ftp://ftp.ncbi.nlm.nih.gov/genomes/all/GCF/001/274/875/GCF_001274875.1_ASM127487v1/GCF_001274875.1_ASM127487v1_genomic.fna.gz
GCF_000400955.1	1276229	Spiroplasma syrphidicola EA-1	ftp://ftp.ncbi.nlm.nih.gov/genomes/all/GCF/000/400/955/GCF_000400955.1_ASM40095v1/GCF_000400955.1_ASM40095v1_genomic.fna.gz
GCF_001281045.1	362837	Spiroplasma cantharicola	ftp://ftp.ncbi.nlm.nih.gov/genomes/all/GCF/001/281/045/GCF_001281045.1_ASM128104v1/GCF_001281045.1_ASM128104v1_genomic.fna.gz
GCF_000091565.1	665029	Erwinia amylovora CFBP1430	ftp://ftp.ncbi.nlm.nih.gov/genomes/all/GCF/000/091/565/GCF_000091565.1_ASM9156v1/GCF_000091565.1_ASM9156v1_genomic.fna.gz
GCF_000165815.1	215689	Erwinia sp. Ejp617	ftp://ftp.ncbi.nlm.nih.gov/genomes/all/GCF/000/165/815/GCF_000165815.1_ASM16581v1/GCF_000165815.1_ASM16581v1_genomic.fna.gz
GCF_001517405.1	1619313	Erwinia gerundensis	ftp://ftp.ncbi.nlm.nih.gov/genomes/all/GCF/001/517/405/GCF_001517405.1_EM595/GCF_001517405.1_EM595_genomic.fna.gz
GCF_001697245.1	1121336	[Clostridium] stercorarium subsp. thermolacticum DSM 2910	ftp://ftp.ncbi.nlm.nih.gov/genomes/all/GCF/001/697/245/GCF_001697245.1_ASM169724v1/GCF_001697245.1_ASM169724v1_genomic.fna.gz
GCF_000953215.1	29343	[Clostridium] cellulosi	ftp://ftp.ncbi.nlm.nih.gov/genomes/all/GCF/000/953/215/GCF_000953215.1_DG5/GCF_000953215.1_DG5_genomic.fna.gz
GCF_002234575.2	208479	[Clostridium] bolteae	ftp://ftp.ncbi.nlm.nih.gov/genomes/all/GCF/002/234/575/GCF_002234575.2_ASM223457v2/GCF_002234575.2_ASM223457v2_genomic.fna.gz
GCF_001579845.1	674703	Rhodoplanes sp. Z2-YC6860	ftp://ftp.ncbi.nlm.nih.gov/genomes/all/GCF/001/579/845/GCF_001579845.1_ASM157984v1/GCF_001579845.1_ASM157984v1_genomic.fna.gz
GCF_000020365.1	177437	Desulfobacterium autotrophicum HRM2	ftp://ftp.ncbi.nlm.nih.gov/genomes/all/GCF/000/020/365/GCF_000020365.1_ASM2036v1/GCF_000020365.1_ASM2036v1_genomic.fna.gz
GCF_000612685.1	1437824	Castellaniella defragrans 65Phen	ftp://ftp.ncbi.nlm.nih.gov/genomes/all/GCF/000/612/685/GCF_000612685.1_scf7180000000004/GCF_000612685.1_scf7180000000004_genomic.fna.gz
GCF_001543175.1	1376	Aerococcus urinae	ftp://ftp.ncbi.nlm.nih.gov/genomes/all/GCF/001/543/175/GCF_001543175.1_ASM154317v1/GCF_001543175.1_ASM154317v1_genomic.fna.gz
GCF_001543205.1	51665	Aerococcus urinaeequi	ftp://ftp.ncbi.nlm.nih.gov/genomes/all/GCF/001/543/205/GCF_001543205.1_ASM154320v1/GCF_001543205.1_ASM154320v1_genomic.fna.gz
GCF_001543145.1	119206	Aerococcus sanguinicola	ftp://ftp.ncbi.nlm.nih.gov/genomes/all/GCF/001/543/145/GCF_001543145.1_ASM154314v1/GCF_001543145.1_ASM154314v1_genomic.fna.gz
GCF_002157225.1	1737490	Agarilytica rhodophyticola	ftp://ftp.ncbi.nlm.nih.gov/genomes/all/GCF/002/157/225/GCF_002157225.1_ASM215722v1/GCF_002157225.1_ASM215722v1_genomic.fna.gz
GCF_000196355.1	323848	Nitrosospira multiformis ATCC 25196	ftp://ftp.ncbi.nlm.nih.gov/genomes/all/GCF/000/196/355/GCF_000196355.1_ASM19635v1/GCF_000196355.1_ASM19635v1_genomic.fna.gz
GCF_000619905.2	1266925	Nitrosospira briensis C-128	ftp://ftp.ncbi.nlm.nih.gov/genomes/all/GCF/000/619/905/GCF_000619905.2_ASM61990v2/GCF_000619905.2_ASM61990v2_genomic.fna.gz
GCF_000355765.4	1288494	Nitrosospira lacus	ftp://ftp.ncbi.nlm.nih.gov/genomes/all/GCF/000/355/765/GCF_000355765.4_ASM35576v4/GCF_000355765.4_ASM35576v4_genomic.fna.gz
GCF_000025885.1	572547	Aminobacterium colombiense DSM 12261	ftp://ftp.ncbi.nlm.nih.gov/genomes/all/GCF/000/025/885/GCF_000025885.1_ASM2588v1/GCF_000025885.1_ASM2588v1_genomic.fna.gz
GCF_001304715.1	1458465	Megasphaera elsdenii 14-14	ftp://ftp.ncbi.nlm.nih.gov/genomes/all/GCF/001/304/715/GCF_001304715.1_ASM130471v1/GCF_001304715.1_ASM130471v1_genomic.fna.gz
GCF_001545155.1	507626	Halomonas chromatireducens	ftp://ftp.ncbi.nlm.nih.gov/genomes/all/GCF/001/545/155/GCF_001545155.1_ASM154515v1/GCF_001545155.1_ASM154515v1_genomic.fna.gz
GCF_001971685.1	1883416	Halomonas sp. 1513	ftp://ftp.ncbi.nlm.nih.gov/genomes/all/GCF/001/971/685/GCF_001971685.1_ASM197168v1/GCF_001971685.1_ASM197168v1_genomic.fna.gz
GCF_002009255.1	1962264	Halomonas sp. 'Soap Lake #7'	ftp://ftp.ncbi.nlm.nih.gov/genomes/all/GCF/002/009/255/GCF_002009255.1_ASM200925v1/GCF_002009255.1_ASM200925v1_genomic.fna.gz
GCF_000828615.1	1076588	Thiolapillus brandeum	ftp://ftp.ncbi.nlm.nih.gov/genomes/all/GCF/000/828/615/GCF_000828615.1_ASM82861v1/GCF_000828615.1_ASM82861v1_genomic.fna.gz
GCF_000019765.1	405441	Xylella fastidiosa M23	ftp://ftp.ncbi.nlm.nih.gov/genomes/all/GCF/000/019/765/GCF_000019765.1_ASM1976v1/GCF_000019765.1_ASM1976v1_genomic.fna.gz
GCF_001456235.1	2371	Xylella fastidiosa	ftp://ftp.ncbi.nlm.nih.gov/genomes/all/GCF/001/456/235/GCF_001456235.1_ASM145623v1/GCF_001456235.1_ASM145623v1_genomic.fna.gz
GCF_001456335.1	2371	Xylella fastidiosa	ftp://ftp.ncbi.nlm.nih.gov/genomes/all/GCF/001/456/335/GCF_001456335.1_ASM145633v2/GCF_001456335.1_ASM145633v2_genomic.fna.gz
GCF_000017645.1	78245	Xanthobacter autotrophicus Py2	ftp://ftp.ncbi.nlm.nih.gov/genomes/all/GCF/000/017/645/GCF_000017645.1_ASM1764v1/GCF_000017645.1_ASM1764v1_genomic.fna.gz
GCF_000014385.1	203123	Oenococcus oeni PSU-1	ftp://ftp.ncbi.nlm.nih.gov/genomes/all/GCF/000/014/385/GCF_000014385.1_ASM1438v1/GCF_000014385.1_ASM1438v1_genomic.fna.gz
GCF_000025185.1	530564	Pirellula staleyi DSM 6068	ftp://ftp.ncbi.nlm.nih.gov/genomes/all/GCF/000/025/185/GCF_000025185.1_ASM2518v1/GCF_000025185.1_ASM2518v1_genomic.fna.gz
GCF_000093085.1	439292	[Bacillus] selenitireducens MLS10	ftp://ftp.ncbi.nlm.nih.gov/genomes/all/GCF/000/093/085/GCF_000093085.1_ASM9308v1/GCF_000093085.1_ASM9308v1_genomic.fna.gz
GCF_001753245.1	160660	Acidihalobacter prosperus	ftp://ftp.ncbi.nlm.nih.gov/genomes/all/GCF/001/753/245/GCF_001753245.1_ASM175324v1/GCF_001753245.1_ASM175324v1_genomic.fna.gz
GCF_001688625.2	292800	Flavonifractor plautii	ftp://ftp.ncbi.nlm.nih.gov/genomes/all/GCF/001/688/625/GCF_001688625.2_ASM168862v2/GCF_001688625.2_ASM168862v2_genomic.fna.gz
GCF_000191045.1	868864	Desulfurobacterium thermolithotrophum DSM 11699	ftp://ftp.ncbi.nlm.nih.gov/genomes/all/GCF/000/191/045/GCF_000191045.1_ASM19104v1/GCF_000191045.1_ASM19104v1_genomic.fna.gz
GCF_000013325.1	279238	Novosphingobium aromaticivorans DSM 12444	ftp://ftp.ncbi.nlm.nih.gov/genomes/all/GCF/000/013/325/GCF_000013325.1_ASM1332v1/GCF_000013325.1_ASM1332v1_genomic.fna.gz
GCF_000767465.1	1088721	Novosphingobium pentaromativorans US6-1	ftp://ftp.ncbi.nlm.nih.gov/genomes/all/GCF/000/767/465/GCF_000767465.1_ASM76746v1/GCF_000767465.1_ASM76746v1_genomic.fna.gz
GCF_000253255.1	702113	Novosphingobium sp. PP1Y	ftp://ftp.ncbi.nlm.nih.gov/genomes/all/GCF/000/253/255/GCF_000253255.1_ASM25325v1/GCF_000253255.1_ASM25325v1_genomic.fna.gz
GCF_000305785.2	1117647	Simiduia agarivorans SA1 = DSM 21679	ftp://ftp.ncbi.nlm.nih.gov/genomes/all/GCF/000/305/785/GCF_000305785.2_ASM30578v2/GCF_000305785.2_ASM30578v2_genomic.fna.gz
GCF_000152945.2	313598	Polaribacter sp. MED152	ftp://ftp.ncbi.nlm.nih.gov/genomes/all/GCF/000/152/945/GCF_000152945.2_ASM15294v2/GCF_000152945.2_ASM15294v2_genomic.fna.gz
GCF_002005425.1	1529069	Polaribacter sp. BM10	ftp://ftp.ncbi.nlm.nih.gov/genomes/all/GCF/002/005/425/GCF_002005425.1_ASM200542v1/GCF_002005425.1_ASM200542v1_genomic.fna.gz
GCF_001761365.1	1774273	Polaribacter vadi	ftp://ftp.ncbi.nlm.nih.gov/genomes/all/GCF/001/761/365/GCF_001761365.1_ASM176136v1/GCF_001761365.1_ASM176136v1_genomic.fna.gz
GCF_002080415.1	215743	Roseovarius mucosus	ftp://ftp.ncbi.nlm.nih.gov/genomes/all/GCF/002/080/415/GCF_002080415.1_ASM208041v1/GCF_002080415.1_ASM208041v1_genomic.fna.gz
GCF_000021685.1	309801	Thermomicrobium roseum DSM 5159	ftp://ftp.ncbi.nlm.nih.gov/genomes/all/GCF/000/021/685/GCF_000021685.1_ASM2168v1/GCF_000021685.1_ASM2168v1_genomic.fna.gz
GCF_000159155.2	525284	Gardnerella vaginalis ATCC 14019	ftp://ftp.ncbi.nlm.nih.gov/genomes/all/GCF/000/159/155/GCF_000159155.2_ASM15915v2/GCF_000159155.2_ASM15915v2_genomic.fna.gz
GCF_001042655.1	585528	Gardnerella vaginalis ATCC 14018 = JCM 11026	ftp://ftp.ncbi.nlm.nih.gov/genomes/all/GCF/001/042/655/GCF_001042655.1_ASM104265v1/GCF_001042655.1_ASM104265v1_genomic.fna.gz
GCF_001953155.1	2702	Gardnerella vaginalis	ftp://ftp.ncbi.nlm.nih.gov/genomes/all/GCF/001/953/155/GCF_001953155.1_ASM195315v1/GCF_001953155.1_ASM195315v1_genomic.fna.gz
GCF_002009425.1	1978339	Chromatiaceae bacterium 2141T.STBD.0c.01a	ftp://ftp.ncbi.nlm.nih.gov/genomes/all/GCF/002/009/425/GCF_002009425.1_ASM200942v1/GCF_002009425.1_ASM200942v1_genomic.fna.gz
GCF_000342265.1	543913	beta proteobacterium CB	ftp://ftp.ncbi.nlm.nih.gov/genomes/all/GCF/000/342/265/GCF_000342265.1_ASM34226v1/GCF_000342265.1_ASM34226v1_genomic.fna.gz
GCF_000011485.1	74547	Prochlorococcus marinus str. MIT 9313	ftp://ftp.ncbi.nlm.nih.gov/genomes/all/GCF/000/011/485/GCF_000011485.1_ASM1148v1/GCF_000011485.1_ASM1148v1_genomic.fna.gz
GCF_000015685.1	167555	Prochlorococcus marinus str. NATL1A	ftp://ftp.ncbi.nlm.nih.gov/genomes/all/GCF/000/015/685/GCF_000015685.1_ASM1568v1/GCF_000015685.1_ASM1568v1_genomic.fna.gz
GCF_000757845.1	1501268	Prochlorococcus sp. MIT 0604	ftp://ftp.ncbi.nlm.nih.gov/genomes/all/GCF/000/757/845/GCF_000757845.1_ASM75784v1/GCF_000757845.1_ASM75784v1_genomic.fna.gz
GCF_000422145.1	1261126	Mannheimia haemolytica D153	ftp://ftp.ncbi.nlm.nih.gov/genomes/all/GCF/000/422/145/GCF_000422145.1_ASM42214v1/GCF_000422145.1_ASM42214v1_genomic.fna.gz
GCF_002285595.1	75985	Mannheimia haemolytica	ftp://ftp.ncbi.nlm.nih.gov/genomes/all/GCF/002/285/595/GCF_002285595.1_ASM228559v1/GCF_002285595.1_ASM228559v1_genomic.fna.gz
GCF_000521695.1	1434214	Mannheimia varigena USDA-ARS-USMARC-1312	ftp://ftp.ncbi.nlm.nih.gov/genomes/all/GCF/000/521/695/GCF_000521695.1_ASM52169v1/GCF_000521695.1_ASM52169v1_genomic.fna.gz
GCF_900095795.1	1642646	Petrimonas mucosa	ftp://ftp.ncbi.nlm.nih.gov/genomes/all/GCF/900/095/795/GCF_900095795.1_E5A/GCF_900095795.1_E5A_genomic.fna.gz
GCF_000233595.1	1095774	Pantoea ananatis PA13	ftp://ftp.ncbi.nlm.nih.gov/genomes/all/GCF/000/233/595/GCF_000233595.1_ASM23359v1/GCF_000233595.1_ASM23359v1_genomic.fna.gz
GCF_000148935.1	712898	Pantoea vagans C9-1	ftp://ftp.ncbi.nlm.nih.gov/genomes/all/GCF/000/148/935/GCF_000148935.1_ASM14893v1/GCF_000148935.1_ASM14893v1_genomic.fna.gz
GCF_000784965.1	1484157	Pantoea sp. PSNIH2	ftp://ftp.ncbi.nlm.nih.gov/genomes/all/GCF/000/784/965/GCF_000784965.1_ASM78496v1/GCF_000784965.1_ASM78496v1_genomic.fna.gz
GCF_000197735.1	861360	Glutamicibacter arilaitensis Re117	ftp://ftp.ncbi.nlm.nih.gov/genomes/all/GCF/000/197/735/GCF_000197735.1_ASM19773v1/GCF_000197735.1_ASM19773v1_genomic.fna.gz
GCF_001302565.1	256701	Glutamicibacter arilaitensis	ftp://ftp.ncbi.nlm.nih.gov/genomes/all/GCF/001/302/565/GCF_001302565.1_ASM130256v1/GCF_001302565.1_ASM130256v1_genomic.fna.gz
GCF_000248435.1	1001534	Francisella tularensis subsp. tularensis TI0902	ftp://ftp.ncbi.nlm.nih.gov/genomes/all/GCF/000/248/435/GCF_000248435.1_ASM24843v1/GCF_000248435.1_ASM24843v1_genomic.fna.gz
GCF_001275365.1	1086726	Francisella persica ATCC VR-331	ftp://ftp.ncbi.nlm.nih.gov/genomes/all/GCF/001/275/365/GCF_001275365.1_ASM127536v1/GCF_001275365.1_ASM127536v1_genomic.fna.gz
GCF_000505725.1	1356861	Francisella noatunensis subsp. orientalis LADL--07-285A	ftp://ftp.ncbi.nlm.nih.gov/genomes/all/GCF/000/505/725/GCF_000505725.1_ASM50572v1/GCF_000505725.1_ASM50572v1_genomic.fna.gz
GCF_000283575.1	693746	Oscillibacter valericigenes Sjm18-20	ftp://ftp.ncbi.nlm.nih.gov/genomes/all/GCF/000/283/575/GCF_000283575.1_ASM28357v1/GCF_000283575.1_ASM28357v1_genomic.fna.gz
GCF_000092925.1	639283	Starkeya novella DSM 506	ftp://ftp.ncbi.nlm.nih.gov/genomes/all/GCF/000/092/925/GCF_000092925.1_ASM9292v1/GCF_000092925.1_ASM9292v1_genomic.fna.gz
GCF_000600005.1	1196094	Snodgrassella alvi wkB2	ftp://ftp.ncbi.nlm.nih.gov/genomes/all/GCF/000/600/005/GCF_000600005.1_ASM60000v1/GCF_000600005.1_ASM60000v1_genomic.fna.gz
GCF_001633145.1	35806	Rhodovulum sulfidophilum	ftp://ftp.ncbi.nlm.nih.gov/genomes/all/GCF/001/633/145/GCF_001633145.1_ASM163314v1/GCF_001633145.1_ASM163314v1_genomic.fna.gz
GCF_002073975.1	308754	Rhodovulum sp. MB263	ftp://ftp.ncbi.nlm.nih.gov/genomes/all/GCF/002/073/975/GCF_002073975.1_ASM207397v1/GCF_002073975.1_ASM207397v1_genomic.fna.gz
GCF_002079305.1	1564506	Rhodovulum sp. P5	ftp://ftp.ncbi.nlm.nih.gov/genomes/all/GCF/002/079/305/GCF_002079305.1_ASM207930v1/GCF_002079305.1_ASM207930v1_genomic.fna.gz
GCF_001887245.1	556325	Neomicrococcus aestuarii	ftp://ftp.ncbi.nlm.nih.gov/genomes/all/GCF/001/887/245/GCF_001887245.1_ASM188724v1/GCF_001887245.1_ASM188724v1_genomic.fna.gz
GCF_000092405.1	643648	Syntrophothermus lipocalidus DSM 12680	ftp://ftp.ncbi.nlm.nih.gov/genomes/all/GCF/000/092/405/GCF_000092405.1_ASM9240v1/GCF_000092405.1_ASM9240v1_genomic.fna.gz
GCF_001469565.1	1747	Cutibacterium acnes	ftp://ftp.ncbi.nlm.nih.gov/genomes/all/GCF/001/469/565/GCF_001469565.1_ASM146956v1/GCF_001469565.1_ASM146956v1_genomic.fna.gz
GCF_001469655.1	1747	Cutibacterium acnes	ftp://ftp.ncbi.nlm.nih.gov/genomes/all/GCF/001/469/655/GCF_001469655.1_ASM146965v1/GCF_001469655.1_ASM146965v1_genomic.fna.gz
GCF_001714705.1	33010	Cutibacterium avidum	ftp://ftp.ncbi.nlm.nih.gov/genomes/all/GCF/001/714/705/GCF_001714705.1_ASM171470v1/GCF_001714705.1_ASM171470v1_genomic.fna.gz
GCF_000504105.1	1123384	Pseudothermotoga hypogea DSM 11164 = NBRC 106472	ftp://ftp.ncbi.nlm.nih.gov/genomes/all/GCF/000/504/105/GCF_000504105.1_ASM50410v1/GCF_000504105.1_ASM50410v1_genomic.fna.gz
GCF_000217815.1	688269	Pseudothermotoga thermarum DSM 5069	ftp://ftp.ncbi.nlm.nih.gov/genomes/all/GCF/000/217/815/GCF_000217815.1_ASM21781v1/GCF_000217815.1_ASM21781v1_genomic.fna.gz
GCF_000017865.1	416591	Pseudothermotoga lettingae TMO	ftp://ftp.ncbi.nlm.nih.gov/genomes/all/GCF/000/017/865/GCF_000017865.1_ASM1786v1/GCF_000017865.1_ASM1786v1_genomic.fna.gz
GCF_000019905.1	262543	Exiguobacterium sibiricum 255-15	ftp://ftp.ncbi.nlm.nih.gov/genomes/all/GCF/000/019/905/GCF_000019905.1_ASM1990v1/GCF_000019905.1_ASM1990v1_genomic.fna.gz
GCF_000798935.2	1224749	Exiguobacterium sp. ZWU0009	ftp://ftp.ncbi.nlm.nih.gov/genomes/all/GCF/000/798/935/GCF_000798935.2_ASM79893v2/GCF_000798935.2_ASM79893v2_genomic.fna.gz
GCF_001750115.1	1849031	Exiguobacterium sp. U13-1	ftp://ftp.ncbi.nlm.nih.gov/genomes/all/GCF/001/750/115/GCF_001750115.1_ASM175011v1/GCF_001750115.1_ASM175011v1_genomic.fna.gz
GCF_000013025.1	228405	Hyphomonas neptunium ATCC 15444	ftp://ftp.ncbi.nlm.nih.gov/genomes/all/GCF/000/013/025/GCF_000013025.1_ASM1302v1/GCF_000013025.1_ASM1302v1_genomic.fna.gz
GCF_001854405.1	1906738	Hyphomonas sp. Mor2	ftp://ftp.ncbi.nlm.nih.gov/genomes/all/GCF/001/854/405/GCF_001854405.1_ASM185440v1/GCF_001854405.1_ASM185440v1_genomic.fna.gz
GCF_000199675.1	926569	Anaerolinea thermophila UNI-1	ftp://ftp.ncbi.nlm.nih.gov/genomes/all/GCF/000/199/675/GCF_000199675.1_ASM19967v1/GCF_000199675.1_ASM19967v1_genomic.fna.gz
GCF_000026125.1	204773	Herminiimonas arsenicoxydans	ftp://ftp.ncbi.nlm.nih.gov/genomes/all/GCF/000/026/125/GCF_000026125.1_ASM2612v1/GCF_000026125.1_ASM2612v1_genomic.fna.gz
GCF_900130075.1	1809410	Herminiimonas arsenitoxidans	ftp://ftp.ncbi.nlm.nih.gov/genomes/all/GCF/900/130/075/GCF_900130075.1_Herminiimonas_arsenitoxidans/GCF_900130075.1_Herminiimonas_arsenitoxidans_genomic.fna.gz
GCF_001653795.1	1658665	Mitsuaria sp. 7	ftp://ftp.ncbi.nlm.nih.gov/genomes/all/GCF/001/653/795/GCF_001653795.1_ASM165379v1/GCF_001653795.1_ASM165379v1_genomic.fna.gz
GCF_001701045.1	1197717	Cloacibacillus porcorum	ftp://ftp.ncbi.nlm.nih.gov/genomes/all/GCF/001/701/045/GCF_001701045.1_ASM170104v1/GCF_001701045.1_ASM170104v1_genomic.fna.gz
GCF_000242255.2	767434	Frateuria aurantia DSM 6220	ftp://ftp.ncbi.nlm.nih.gov/genomes/all/GCF/000/242/255/GCF_000242255.2_ASM24225v3/GCF_000242255.2_ASM24225v3_genomic.fna.gz
GCF_000147715.2	660470	Mesotoga prima MesG1.Ag.4.2	ftp://ftp.ncbi.nlm.nih.gov/genomes/all/GCF/000/147/715/GCF_000147715.2_ASM14771v3/GCF_000147715.2_ASM14771v3_genomic.fna.gz
GCF_000018105.1	329726	Acaryochloris marina MBIC11017	ftp://ftp.ncbi.nlm.nih.gov/genomes/all/GCF/000/018/105/GCF_000018105.1_ASM1810v1/GCF_000018105.1_ASM1810v1_genomic.fna.gz
GCF_001305575.2	319938	Beggiatoa leptomitiformis	ftp://ftp.ncbi.nlm.nih.gov/genomes/all/GCF/001/305/575/GCF_001305575.2_ASM130557v2/GCF_001305575.2_ASM130557v2_genomic.fna.gz
GCF_001664165.1	396	Rhizobium phaseoli	ftp://ftp.ncbi.nlm.nih.gov/genomes/all/GCF/001/664/165/GCF_001664165.1_ASM166416v1/GCF_001664165.1_ASM166416v1_genomic.fna.gz
GCF_000816845.1	1418105	Rhizobium gallicum bv. gallicum R602	ftp://ftp.ncbi.nlm.nih.gov/genomes/all/GCF/000/816/845/GCF_000816845.1_ASM81684v1/GCF_000816845.1_ASM81684v1_genomic.fna.gz
GCF_001664525.1	1703968	Rhizobium sp. N871	ftp://ftp.ncbi.nlm.nih.gov/genomes/all/GCF/001/664/525/GCF_001664525.1_ASM166452v1/GCF_001664525.1_ASM166452v1_genomic.fna.gz
GCF_001518835.1	83655	Leclercia adecarboxylata	ftp://ftp.ncbi.nlm.nih.gov/genomes/all/GCF/001/518/835/GCF_001518835.1_ASM151883v1/GCF_001518835.1_ASM151883v1_genomic.fna.gz
GCF_001042695.1	1150468	Scardovia inopinata JCM 12537	ftp://ftp.ncbi.nlm.nih.gov/genomes/all/GCF/001/042/695/GCF_001042695.1_ASM104269v1/GCF_001042695.1_ASM104269v1_genomic.fna.gz
GCF_000183725.1	709032	Sulfuricurvum kujiense DSM 16994	ftp://ftp.ncbi.nlm.nih.gov/genomes/all/GCF/000/183/725/GCF_000183725.1_ASM18372v1/GCF_000183725.1_ASM18372v1_genomic.fna.gz
GCF_000023325.1	521045	Kosmotoga olearia TBF 19.5.1	ftp://ftp.ncbi.nlm.nih.gov/genomes/all/GCF/000/023/325/GCF_000023325.1_ASM2332v1/GCF_000023325.1_ASM2332v1_genomic.fna.gz
GCF_001027025.1	1330330	Kosmotoga pacifica	ftp://ftp.ncbi.nlm.nih.gov/genomes/all/GCF/001/027/025/GCF_001027025.1_ASM102702v1/GCF_001027025.1_ASM102702v1_genomic.fna.gz
GCF_000180175.2	891974	Plautia stali symbiont	ftp://ftp.ncbi.nlm.nih.gov/genomes/all/GCF/000/180/175/GCF_000180175.2_ASM18017v2/GCF_000180175.2_ASM18017v2_genomic.fna.gz
GCF_000317495.1	1173022	Crinalium epipsammum PCC 9333	ftp://ftp.ncbi.nlm.nih.gov/genomes/all/GCF/000/317/495/GCF_000317495.1_ASM31749v1/GCF_000317495.1_ASM31749v1_genomic.fna.gz
GCF_000015345.1	246195	Dichelobacter nodosus VCS1703A	ftp://ftp.ncbi.nlm.nih.gov/genomes/all/GCF/000/015/345/GCF_000015345.1_ASM1534v1/GCF_000015345.1_ASM1534v1_genomic.fna.gz
GCF_000731295.1	1028801	Neorhizobium galegae bv. officinalis bv. officinalis str. HAMBI 1141	ftp://ftp.ncbi.nlm.nih.gov/genomes/all/GCF/000/731/295/GCF_000731295.1_RG1141_Ch_pA_pB/GCF_000731295.1_RG1141_Ch_pA_pB_genomic.fna.gz
GCF_000731315.1	1028800	Neorhizobium galegae bv. orientalis str. HAMBI 540	ftp://ftp.ncbi.nlm.nih.gov/genomes/all/GCF/000/731/315/GCF_000731315.1_RG540_Ch_pA/GCF_000731315.1_RG540_Ch_pA_genomic.fna.gz
GCF_002209385.1	1704499	Methylovulum psychrotolerans	ftp://ftp.ncbi.nlm.nih.gov/genomes/all/GCF/002/209/385/GCF_002209385.1_ASM220938v1/GCF_002209385.1_ASM220938v1_genomic.fna.gz
GCF_002327145.1	368607	Janthinobacterium svalbardensis	ftp://ftp.ncbi.nlm.nih.gov/genomes/all/GCF/002/327/145/GCF_002327145.1_ASM232714v1/GCF_002327145.1_ASM232714v1_genomic.fna.gz
GCF_000969645.2	1236179	Janthinobacterium sp. B9-8	ftp://ftp.ncbi.nlm.nih.gov/genomes/all/GCF/000/969/645/GCF_000969645.2_ASM96964v2/GCF_000969645.2_ASM96964v2_genomic.fna.gz
GCF_002002885.1	1938606	Janthinobacterium sp. LM6	ftp://ftp.ncbi.nlm.nih.gov/genomes/all/GCF/002/002/885/GCF_002002885.1_ASM200288v1/GCF_002002885.1_ASM200288v1_genomic.fna.gz
GCF_001717545.1	1889813	Anaerolineaceae bacterium oral taxon 439	ftp://ftp.ncbi.nlm.nih.gov/genomes/all/GCF/001/717/545/GCF_001717545.1_ASM171754v1/GCF_001717545.1_ASM171754v1_genomic.fna.gz
GCF_000233775.1	580340	Thermovirga lienii DSM 17291	ftp://ftp.ncbi.nlm.nih.gov/genomes/all/GCF/000/233/775/GCF_000233775.1_ASM23377v1/GCF_000233775.1_ASM23377v1_genomic.fna.gz
GCF_002234495.1	616991	Arenibacter algicola	ftp://ftp.ncbi.nlm.nih.gov/genomes/all/GCF/002/234/495/GCF_002234495.1_ASM223449v1/GCF_002234495.1_ASM223449v1_genomic.fna.gz
GCF_000404205.1	1313290	Erysipelothrix rhusiopathiae SY1027	ftp://ftp.ncbi.nlm.nih.gov/genomes/all/GCF/000/404/205/GCF_000404205.1_ASM40420v1/GCF_000404205.1_ASM40420v1_genomic.fna.gz
GCF_001723625.1	1648	Erysipelothrix rhusiopathiae	ftp://ftp.ncbi.nlm.nih.gov/genomes/all/GCF/001/723/625/GCF_001723625.1_ASM172362v1/GCF_001723625.1_ASM172362v1_genomic.fna.gz
GCF_001545095.1	1514105	Erysipelothrix larvae	ftp://ftp.ncbi.nlm.nih.gov/genomes/all/GCF/001/545/095/GCF_001545095.1_ASM154509v1/GCF_001545095.1_ASM154509v1_genomic.fna.gz
GCF_000014745.1	394221	Maricaulis maris MCS10	ftp://ftp.ncbi.nlm.nih.gov/genomes/all/GCF/000/014/745/GCF_000014745.1_ASM1474v1/GCF_000014745.1_ASM1474v1_genomic.fna.gz
GCF_000021025.1	557598	Laribacter hongkongensis HLHK9	ftp://ftp.ncbi.nlm.nih.gov/genomes/all/GCF/000/021/025/GCF_000021025.1_ASM2102v1/GCF_000021025.1_ASM2102v1_genomic.fna.gz
GCF_002215055.1	168471	Laribacter hongkongensis	ftp://ftp.ncbi.nlm.nih.gov/genomes/all/GCF/002/215/055/GCF_002215055.1_ASM221505v1/GCF_002215055.1_ASM221505v1_genomic.fna.gz
GCF_000176915.2	643562	Pseudodesulfovibrio aespoeensis Aspo-2	ftp://ftp.ncbi.nlm.nih.gov/genomes/all/GCF/000/176/915/GCF_000176915.2_ASM17691v2/GCF_000176915.2_ASM17691v2_genomic.fna.gz
GCF_001563225.1	1716143	Pseudodesulfovibrio indicus	ftp://ftp.ncbi.nlm.nih.gov/genomes/all/GCF/001/563/225/GCF_001563225.1_ASM156322v1/GCF_001563225.1_ASM156322v1_genomic.fna.gz
GCF_001648175.1	376489	Halotalea alkalilenta	ftp://ftp.ncbi.nlm.nih.gov/genomes/all/GCF/001/648/175/GCF_001648175.1_ASM164817v1/GCF_001648175.1_ASM164817v1_genomic.fna.gz
GCF_000266885.1	869212	Turneriella parva DSM 21527	ftp://ftp.ncbi.nlm.nih.gov/genomes/all/GCF/000/266/885/GCF_000266885.1_ASM26688v1/GCF_000266885.1_ASM26688v1_genomic.fna.gz
GCF_000024005.1	485918	Chitinophaga pinensis DSM 2588	ftp://ftp.ncbi.nlm.nih.gov/genomes/all/GCF/000/024/005/GCF_000024005.1_ASM2400v1/GCF_000024005.1_ASM2400v1_genomic.fna.gz
GCF_000271325.1	1002809	Solibacillus silvestris StLB046	ftp://ftp.ncbi.nlm.nih.gov/genomes/all/GCF/000/271/325/GCF_000271325.1_ASM27132v1/GCF_000271325.1_ASM27132v1_genomic.fna.gz
GCF_001586195.1	76853	Solibacillus silvestris	ftp://ftp.ncbi.nlm.nih.gov/genomes/all/GCF/001/586/195/GCF_001586195.1_ASM158619v1/GCF_001586195.1_ASM158619v1_genomic.fna.gz
GCF_002082605.1	1894	Kitasatospora aureofaciens	ftp://ftp.ncbi.nlm.nih.gov/genomes/all/GCF/002/082/605/GCF_002082605.1_ASM208260v1/GCF_002082605.1_ASM208260v1_genomic.fna.gz
GCF_000269985.1	452652	Kitasatospora setae KM-6054	ftp://ftp.ncbi.nlm.nih.gov/genomes/all/GCF/000/269/985/GCF_000269985.1_ASM26998v1/GCF_000269985.1_ASM26998v1_genomic.fna.gz
GCF_002082585.1	68173	Kitasatospora albolonga	ftp://ftp.ncbi.nlm.nih.gov/genomes/all/GCF/002/082/585/GCF_002082585.1_ASM208258v1/GCF_002082585.1_ASM208258v1_genomic.fna.gz
GCF_000235605.1	768706	Desulfosporosinus orientis DSM 765	ftp://ftp.ncbi.nlm.nih.gov/genomes/all/GCF/000/235/605/GCF_000235605.1_ASM23560v1/GCF_000235605.1_ASM23560v1_genomic.fna.gz
GCF_000231385.2	768704	Desulfosporosinus meridiei DSM 13257	ftp://ftp.ncbi.nlm.nih.gov/genomes/all/GCF/000/231/385/GCF_000231385.2_ASM23138v3/GCF_000231385.2_ASM23138v3_genomic.fna.gz
GCF_000255115.2	646529	Desulfosporosinus acidiphilus SJ4	ftp://ftp.ncbi.nlm.nih.gov/genomes/all/GCF/000/255/115/GCF_000255115.2_ASM25511v3/GCF_000255115.2_ASM25511v3_genomic.fna.gz
GCF_000023885.1	471855	Slackia heliotrinireducens DSM 20476	ftp://ftp.ncbi.nlm.nih.gov/genomes/all/GCF/000/023/885/GCF_000023885.1_ASM2388v1/GCF_000023885.1_ASM2388v1_genomic.fna.gz
GCF_001685415.1	1758689	Serinicoccus sp. JLT9	ftp://ftp.ncbi.nlm.nih.gov/genomes/all/GCF/001/685/415/GCF_001685415.1_ASM168541v1/GCF_001685415.1_ASM168541v1_genomic.fna.gz
GCF_001697225.1	1810504	Immundisolibacter cernigliae	ftp://ftp.ncbi.nlm.nih.gov/genomes/all/GCF/001/697/225/GCF_001697225.1_ASM169722v1/GCF_001697225.1_ASM169722v1_genomic.fna.gz
GCF_000725405.1	1274	Dermacoccus nishinomiyaensis	ftp://ftp.ncbi.nlm.nih.gov/genomes/all/GCF/000/725/405/GCF_000725405.1_ASM72540v1/GCF_000725405.1_ASM72540v1_genomic.fna.gz
GCF_000224005.2	765910	Marichromatium purpuratum 984	ftp://ftp.ncbi.nlm.nih.gov/genomes/all/GCF/000/224/005/GCF_000224005.2_ASM22400v3/GCF_000224005.2_ASM22400v3_genomic.fna.gz
GCF_001941825.1	1141883	Massilia putida	ftp://ftp.ncbi.nlm.nih.gov/genomes/all/GCF/001/941/825/GCF_001941825.1_ASM194182v1/GCF_001941825.1_ASM194182v1_genomic.fna.gz
GCF_001191005.1	1678028	Massilia sp. NR 4-1	ftp://ftp.ncbi.nlm.nih.gov/genomes/all/GCF/001/191/005/GCF_001191005.1_ASM119100v1/GCF_001191005.1_ASM119100v1_genomic.fna.gz
GCF_001412595.1	1707785	Massilia sp. WG5	ftp://ftp.ncbi.nlm.nih.gov/genomes/all/GCF/001/412/595/GCF_001412595.1_ASM141259v1/GCF_001412595.1_ASM141259v1_genomic.fna.gz
GCF_001273775.1	42253	Nitrospira moscoviensis	ftp://ftp.ncbi.nlm.nih.gov/genomes/all/GCF/001/273/775/GCF_001273775.1_ASM127377v1/GCF_001273775.1_ASM127377v1_genomic.fna.gz
GCF_000196815.1	330214	Nitrospira defluvii	ftp://ftp.ncbi.nlm.nih.gov/genomes/all/GCF/000/196/815/GCF_000196815.1_ASM19681v1/GCF_000196815.1_ASM19681v1_genomic.fna.gz
GCF_900169565.1	1325564	Nitrospira japonica	ftp://ftp.ncbi.nlm.nih.gov/genomes/all/GCF/900/169/565/GCF_900169565.1_NSJP_Ch1/GCF_900169565.1_NSJP_Ch1_genomic.fna.gz
GCF_000025945.1	177439	Desulfotalea psychrophila LSv54	ftp://ftp.ncbi.nlm.nih.gov/genomes/all/GCF/000/025/945/GCF_000025945.1_ASM2594v1/GCF_000025945.1_ASM2594v1_genomic.fna.gz
GCF_000597865.1	1286171	Peptoclostridium acidaminophilum DSM 3953	ftp://ftp.ncbi.nlm.nih.gov/genomes/all/GCF/000/597/865/GCF_000597865.1_ASM59786v1/GCF_000597865.1_ASM59786v1_genomic.fna.gz
GCF_000210435.1	699035	Clostridioides difficile M120	ftp://ftp.ncbi.nlm.nih.gov/genomes/all/GCF/000/210/435/GCF_000210435.1_ASM21043v1/GCF_000210435.1_ASM21043v1_genomic.fna.gz
GCF_002007885.1	1496	Clostridioides difficile	ftp://ftp.ncbi.nlm.nih.gov/genomes/all/GCF/002/007/885/GCF_002007885.1_ASM200788v1/GCF_002007885.1_ASM200788v1_genomic.fna.gz
GCF_002080065.1	1496	Clostridioides difficile	ftp://ftp.ncbi.nlm.nih.gov/genomes/all/GCF/002/080/065/GCF_002080065.1_ASM208006v1/GCF_002080065.1_ASM208006v1_genomic.fna.gz
GCF_002257585.1	1234841	Mucilaginibacter sp. BJC16-A31	ftp://ftp.ncbi.nlm.nih.gov/genomes/all/GCF/002/257/585/GCF_002257585.1_ASM225758v1/GCF_002257585.1_ASM225758v1_genomic.fna.gz
GCF_001596135.1	1300914	Mucilaginibacter sp. PAMC 26640	ftp://ftp.ncbi.nlm.nih.gov/genomes/all/GCF/001/596/135/GCF_001596135.1_ASM159613v1/GCF_001596135.1_ASM159613v1_genomic.fna.gz
GCF_002355435.1	1550579	Mucilaginibacter gotjawali	ftp://ftp.ncbi.nlm.nih.gov/genomes/all/GCF/002/355/435/GCF_002355435.1_ASM235543v1/GCF_002355435.1_ASM235543v1_genomic.fna.gz
GCF_001685435.2	1230341	Salimicrobium jeotgali	ftp://ftp.ncbi.nlm.nih.gov/genomes/all/GCF/001/685/435/GCF_001685435.2_ASM168543v3/GCF_001685435.2_ASM168543v3_genomic.fna.gz
GCF_000479355.1	1406864	Mesoplasma florum W37	ftp://ftp.ncbi.nlm.nih.gov/genomes/all/GCF/000/479/355/GCF_000479355.1_ASM47935v1/GCF_000479355.1_ASM47935v1_genomic.fna.gz
GCF_002504385.1	2151	Mesoplasma florum	ftp://ftp.ncbi.nlm.nih.gov/genomes/all/GCF/002/504/385/GCF_002504385.1_ASM250438v1/GCF_002504385.1_ASM250438v1_genomic.fna.gz
GCF_002290085.1	216427	Mesoplasma chauliocola	ftp://ftp.ncbi.nlm.nih.gov/genomes/all/GCF/002/290/085/GCF_002290085.1_ASM229008v1/GCF_002290085.1_ASM229008v1_genomic.fna.gz
GCF_000517565.1	694431	Desulfurella acetivorans A63	ftp://ftp.ncbi.nlm.nih.gov/genomes/all/GCF/000/517/565/GCF_000517565.1_ASM51756v1/GCF_000517565.1_ASM51756v1_genomic.fna.gz
GCF_000062885.1	405948	Saccharopolyspora erythraea NRRL 2338	ftp://ftp.ncbi.nlm.nih.gov/genomes/all/GCF/000/062/885/GCF_000062885.1_ASM6288v1/GCF_000062885.1_ASM6288v1_genomic.fna.gz
GCF_000092225.1	521096	Tsukamurella paurometabola DSM 20162	ftp://ftp.ncbi.nlm.nih.gov/genomes/all/GCF/000/092/225/GCF_000092225.1_ASM9222v1/GCF_000092225.1_ASM9222v1_genomic.fna.gz
GCF_001553915.1	1785995	Gemella sp. oral taxon 928	ftp://ftp.ncbi.nlm.nih.gov/genomes/all/GCF/001/553/915/GCF_001553915.1_ASM155391v1/GCF_001553915.1_ASM155391v1_genomic.fna.gz
GCF_000015985.1	349101	Rhodobacter sphaeroides ATCC 17029	ftp://ftp.ncbi.nlm.nih.gov/genomes/all/GCF/000/015/985/GCF_000015985.1_ASM1598v1/GCF_000015985.1_ASM1598v1_genomic.fna.gz
GCF_001576595.1	1063	Rhodobacter sphaeroides	ftp://ftp.ncbi.nlm.nih.gov/genomes/all/GCF/001/576/595/GCF_001576595.1_ASM157659v1/GCF_001576595.1_ASM157659v1_genomic.fna.gz
GCF_001856665.1	1850250	Rhodobacter sp. LPB0142	ftp://ftp.ncbi.nlm.nih.gov/genomes/all/GCF/001/856/665/GCF_001856665.1_ASM185666v1/GCF_001856665.1_ASM185666v1_genomic.fna.gz
GCF_000014665.1	60481	Shewanella sp. MR-7	ftp://ftp.ncbi.nlm.nih.gov/genomes/all/GCF/000/014/665/GCF_000014665.1_ASM1466v1/GCF_000014665.1_ASM1466v1_genomic.fna.gz
GCF_002075795.1	93973	Shewanella japonica	ftp://ftp.ncbi.nlm.nih.gov/genomes/all/GCF/002/075/795/GCF_002075795.1_ASM207579v1/GCF_002075795.1_ASM207579v1_genomic.fna.gz
GCF_000015185.1	351745	Shewanella sp. W3-18-1	ftp://ftp.ncbi.nlm.nih.gov/genomes/all/GCF/000/015/185/GCF_000015185.1_ASM1518v1/GCF_000015185.1_ASM1518v1_genomic.fna.gz
GCF_002197485.1	33934	Anoxybacillus flavithermus	ftp://ftp.ncbi.nlm.nih.gov/genomes/all/GCF/002/197/485/GCF_002197485.1_ASM219748v1/GCF_002197485.1_ASM219748v1_genomic.fna.gz
GCF_001634285.1	294699	Anoxybacillus amylolyticus	ftp://ftp.ncbi.nlm.nih.gov/genomes/all/GCF/001/634/285/GCF_001634285.1_ASM163428v1/GCF_001634285.1_ASM163428v1_genomic.fna.gz
GCF_001634305.1	1490057	Anoxybacillus sp. B7M1	ftp://ftp.ncbi.nlm.nih.gov/genomes/all/GCF/001/634/305/GCF_001634305.1_ASM163430v1/GCF_001634305.1_ASM163430v1_genomic.fna.gz
GCF_000504585.2	93220	Pandoraea pnomenusa	ftp://ftp.ncbi.nlm.nih.gov/genomes/all/GCF/000/504/585/GCF_000504585.2_ASM50458v2/GCF_000504585.2_ASM50458v2_genomic.fna.gz
GCF_000814845.2	93222	Pandoraea sputorum	ftp://ftp.ncbi.nlm.nih.gov/genomes/all/GCF/000/814/845/GCF_000814845.2_ASM81484v2/GCF_000814845.2_ASM81484v2_genomic.fna.gz
GCF_000972785.3	573737	Pandoraea oxalativorans	ftp://ftp.ncbi.nlm.nih.gov/genomes/all/GCF/000/972/785/GCF_000972785.3_ASM97278v3/GCF_000972785.3_ASM97278v3_genomic.fna.gz
GCF_000092365.1	644284	Arcanobacterium haemolyticum DSM 20595	ftp://ftp.ncbi.nlm.nih.gov/genomes/all/GCF/000/092/365/GCF_000092365.1_ASM9236v1/GCF_000092365.1_ASM9236v1_genomic.fna.gz
GCF_000723505.1	1433126	Mucinivorans hirudinis	ftp://ftp.ncbi.nlm.nih.gov/genomes/all/GCF/000/723/505/GCF_000723505.1_Mucivorans_M3_Nelson-Bomar-Fixed/GCF_000723505.1_Mucivorans_M3_Nelson-Bomar-Fixed_genomic.fna.gz
GCF_001697185.1	1790137	Wenyingzhuangia fucanilytica	ftp://ftp.ncbi.nlm.nih.gov/genomes/all/GCF/001/697/185/GCF_001697185.1_ASM169718v1/GCF_001697185.1_ASM169718v1_genomic.fna.gz
GCF_000012405.1	269800	Thermobifida fusca YX	ftp://ftp.ncbi.nlm.nih.gov/genomes/all/GCF/000/012/405/GCF_000012405.1_ASM1240v1/GCF_000012405.1_ASM1240v1_genomic.fna.gz
GCF_000025725.1	522772	Denitrovibrio acetiphilus DSM 12809	ftp://ftp.ncbi.nlm.nih.gov/genomes/all/GCF/000/025/725/GCF_000025725.1_ASM2572v1/GCF_000025725.1_ASM2572v1_genomic.fna.gz
GCF_002116905.1	946333	Rhizobacter gummiphilus	ftp://ftp.ncbi.nlm.nih.gov/genomes/all/GCF/002/116/905/GCF_002116905.1_ASM211690v1/GCF_002116905.1_ASM211690v1_genomic.fna.gz
GCF_000020945.1	309798	Coprothermobacter proteolyticus DSM 5265	ftp://ftp.ncbi.nlm.nih.gov/genomes/all/GCF/000/020/945/GCF_000020945.1_ASM2094v1/GCF_000020945.1_ASM2094v1_genomic.fna.gz
GCF_001941945.1	257708	Roseomonas gilardii	ftp://ftp.ncbi.nlm.nih.gov/genomes/all/GCF/001/941/945/GCF_001941945.1_ASM194194v1/GCF_001941945.1_ASM194194v1_genomic.fna.gz
GCF_001750165.1	43657	Pseudoalteromonas luteoviolacea	ftp://ftp.ncbi.nlm.nih.gov/genomes/all/GCF/001/750/165/GCF_001750165.1_ASM175016v1/GCF_001750165.1_ASM175016v1_genomic.fna.gz
GCF_001465295.1	1315283	Pseudoalteromonas translucida KMM 520	ftp://ftp.ncbi.nlm.nih.gov/genomes/all/GCF/001/465/295/GCF_001465295.1_ASM146529v1/GCF_001465295.1_ASM146529v1_genomic.fna.gz
GCF_002310815.1	314281	Pseudoalteromonas tunicata	ftp://ftp.ncbi.nlm.nih.gov/genomes/all/GCF/002/310/815/GCF_002310815.1_ASM231081v1/GCF_002310815.1_ASM231081v1_genomic.fna.gz
GCF_000013045.1	309807	Salinibacter ruber DSM 13855	ftp://ftp.ncbi.nlm.nih.gov/genomes/all/GCF/000/013/045/GCF_000013045.1_ASM1304v1/GCF_000013045.1_ASM1304v1_genomic.fna.gz
GCF_000090405.2	761659	Salinibacter ruber M8	ftp://ftp.ncbi.nlm.nih.gov/genomes/all/GCF/000/090/405/GCF_000090405.2_ASM9040v2/GCF_000090405.2_ASM9040v2_genomic.fna.gz
GCF_002025645.1	69373	Curtobacterium pusillum	ftp://ftp.ncbi.nlm.nih.gov/genomes/all/GCF/002/025/645/GCF_002025645.1_ASM202564v1/GCF_002025645.1_ASM202564v1_genomic.fna.gz
GCF_000772085.1	1561023	Curtobacterium sp. MR_MD2014	ftp://ftp.ncbi.nlm.nih.gov/genomes/all/GCF/000/772/085/GCF_000772085.1_ASM77208v1/GCF_000772085.1_ASM77208v1_genomic.fna.gz
GCF_001806325.1	1905847	Curtobacterium sp. BH-2-1-1	ftp://ftp.ncbi.nlm.nih.gov/genomes/all/GCF/001/806/325/GCF_001806325.1_ASM180632v1/GCF_001806325.1_ASM180632v1_genomic.fna.gz
GCF_001750685.1	1424294	Geosporobacter ferrireducens	ftp://ftp.ncbi.nlm.nih.gov/genomes/all/GCF/001/750/685/GCF_001750685.1_ASM175068v1/GCF_001750685.1_ASM175068v1_genomic.fna.gz
GCF_001548455.1	1752063	Fischerella sp. NIES-3754	ftp://ftp.ncbi.nlm.nih.gov/genomes/all/GCF/001/548/455/GCF_001548455.1_ASM154845v1/GCF_001548455.1_ASM154845v1_genomic.fna.gz
GCF_001969385.1	1229727	Thiobacimonas profunda	ftp://ftp.ncbi.nlm.nih.gov/genomes/all/GCF/001/969/385/GCF_001969385.1_ASM196938v1/GCF_001969385.1_ASM196938v1_genomic.fna.gz
GCF_000152825.2	314260	Parvularcula bermudensis HTCC2503	ftp://ftp.ncbi.nlm.nih.gov/genomes/all/GCF/000/152/825/GCF_000152825.2_ASM15282v2/GCF_000152825.2_ASM15282v2_genomic.fna.gz
GCF_002220155.1	353	Azotobacter chroococcum	ftp://ftp.ncbi.nlm.nih.gov/genomes/all/GCF/002/220/155/GCF_002220155.1_ASM222015v1/GCF_002220155.1_ASM222015v1_genomic.fna.gz
GCF_000380335.1	1283330	Azotobacter vinelandii CA	ftp://ftp.ncbi.nlm.nih.gov/genomes/all/GCF/000/380/335/GCF_000380335.1_ASM38033v1/GCF_000380335.1_ASM38033v1_genomic.fna.gz
GCF_000380365.1	1283331	Azotobacter vinelandii CA6	ftp://ftp.ncbi.nlm.nih.gov/genomes/all/GCF/000/380/365/GCF_000380365.1_ASM38036v1/GCF_000380365.1_ASM38036v1_genomic.fna.gz
GCF_000023225.1	525897	Desulfomicrobium baculatum DSM 4028	ftp://ftp.ncbi.nlm.nih.gov/genomes/all/GCF/000/023/225/GCF_000023225.1_ASM2322v1/GCF_000023225.1_ASM2322v1_genomic.fna.gz
GCF_001553625.1	888061	Desulfomicrobium orale DSM 12838	ftp://ftp.ncbi.nlm.nih.gov/genomes/all/GCF/001/553/625/GCF_001553625.1_ASM155362v1/GCF_001553625.1_ASM155362v1_genomic.fna.gz
GCF_000190735.1	762903	Pseudopedobacter saltans DSM 12145	ftp://ftp.ncbi.nlm.nih.gov/genomes/all/GCF/000/190/735/GCF_000190735.1_ASM19073v2/GCF_000190735.1_ASM19073v2_genomic.fna.gz
GCF_001577305.1	37927	Sinomonas atrocyanea	ftp://ftp.ncbi.nlm.nih.gov/genomes/all/GCF/001/577/305/GCF_001577305.1_ASM157730v1/GCF_001577305.1_ASM157730v1_genomic.fna.gz
GCF_001547735.1	1298851	Thermosulfidibacter takaii ABI70S6	ftp://ftp.ncbi.nlm.nih.gov/genomes/all/GCF/001/547/735/GCF_001547735.1_ASM154773v1/GCF_001547735.1_ASM154773v1_genomic.fna.gz
GCF_000525715.1	767456	Lactobacillus helveticus H9	ftp://ftp.ncbi.nlm.nih.gov/genomes/all/GCF/000/525/715/GCF_000525715.1_ASM52571v1/GCF_000525715.1_ASM52571v1_genomic.fna.gz
GCF_002370355.1	1423833	Lactobacillus sakei subsp. sakei DSM 20017 = JCM 1157	ftp://ftp.ncbi.nlm.nih.gov/genomes/all/GCF/002/370/355/GCF_002370355.1_ASM237035v1/GCF_002370355.1_ASM237035v1_genomic.fna.gz
GCF_001314245.2	52242	Lactobacillus gallinarum	ftp://ftp.ncbi.nlm.nih.gov/genomes/all/GCF/001/314/245/GCF_001314245.2_ASM131424v2/GCF_001314245.2_ASM131424v2_genomic.fna.gz
GCF_000019965.1	452637	Opitutus terrae PB90-1	ftp://ftp.ncbi.nlm.nih.gov/genomes/all/GCF/000/019/965/GCF_000019965.1_ASM1996v1/GCF_000019965.1_ASM1996v1_genomic.fna.gz
GCF_000317695.1	272123	Anabaena cylindrica PCC 7122	ftp://ftp.ncbi.nlm.nih.gov/genomes/all/GCF/000/317/695/GCF_000317695.1_ASM31769v1/GCF_000317695.1_ASM31769v1_genomic.fna.gz
GCF_000312705.1	46234	Anabaena sp. 90	ftp://ftp.ncbi.nlm.nih.gov/genomes/all/GCF/000/312/705/GCF_000312705.1_ASM31270v1/GCF_000312705.1_ASM31270v1_genomic.fna.gz
GCF_001277295.1	1647413	Anabaena sp. WA102	ftp://ftp.ncbi.nlm.nih.gov/genomes/all/GCF/001/277/295/GCF_001277295.1_ASM127729v1/GCF_001277295.1_ASM127729v1_genomic.fna.gz
GCF_000211855.2	983544	Lacinutrix sp. 5H-3-7-4	ftp://ftp.ncbi.nlm.nih.gov/genomes/all/GCF/000/211/855/GCF_000211855.2_ASM21185v3/GCF_000211855.2_ASM21185v3_genomic.fna.gz
GCF_001971745.1	1486034	Lacinutrix venerupis	ftp://ftp.ncbi.nlm.nih.gov/genomes/all/GCF/001/971/745/GCF_001971745.1_ASM197174v1/GCF_001971745.1_ASM197174v1_genomic.fna.gz
GCF_000317045.1	1173025	Geitlerinema sp. PCC 7407	ftp://ftp.ncbi.nlm.nih.gov/genomes/all/GCF/000/317/045/GCF_000317045.1_ASM31704v1/GCF_000317045.1_ASM31704v1_genomic.fna.gz
GCF_000023865.1	471857	Saccharomonospora viridis DSM 43017	ftp://ftp.ncbi.nlm.nih.gov/genomes/all/GCF/000/023/865/GCF_000023865.1_ASM2386v1/GCF_000023865.1_ASM2386v1_genomic.fna.gz
GCF_000012565.1	269484	Ehrlichia canis str. Jake	ftp://ftp.ncbi.nlm.nih.gov/genomes/all/GCF/000/012/565/GCF_000012565.1_ASM1256v1/GCF_000012565.1_ASM1256v1_genomic.fna.gz
GCF_000632905.1	1249654	Ehrlichia chaffeensis str. Osceola	ftp://ftp.ncbi.nlm.nih.gov/genomes/all/GCF/000/632/905/GCF_000632905.1_ASM63290v1/GCF_000632905.1_ASM63290v1_genomic.fna.gz
GCF_000508225.1	1423892	Ehrlichia muris AS145	ftp://ftp.ncbi.nlm.nih.gov/genomes/all/GCF/000/508/225/GCF_000508225.1_ASM50822v1/GCF_000508225.1_ASM50822v1_genomic.fna.gz
GCF_000152245.2	903814	Eubacterium limosum KIST612	ftp://ftp.ncbi.nlm.nih.gov/genomes/all/GCF/000/152/245/GCF_000152245.2_ASM15224v2/GCF_000152245.2_ASM15224v2_genomic.fna.gz
GCF_001481725.1	1736	Eubacterium limosum	ftp://ftp.ncbi.nlm.nih.gov/genomes/all/GCF/001/481/725/GCF_001481725.1_ASM148172v1/GCF_001481725.1_ASM148172v1_genomic.fna.gz
GCF_001189495.1	888727	Eubacterium sulci ATCC 35585	ftp://ftp.ncbi.nlm.nih.gov/genomes/all/GCF/001/189/495/GCF_001189495.1_ASM118949v1/GCF_001189495.1_ASM118949v1_genomic.fna.gz
GCF_000940805.1	1445510	Gynuella sunshinyii YC6258	ftp://ftp.ncbi.nlm.nih.gov/genomes/all/GCF/000/940/805/GCF_000940805.1_ASM94080v1/GCF_000940805.1_ASM94080v1_genomic.fna.gz
GCF_000019665.1	481448	Methylacidiphilum infernorum V4	ftp://ftp.ncbi.nlm.nih.gov/genomes/all/GCF/000/019/665/GCF_000019665.1_ASM1966v1/GCF_000019665.1_ASM1966v1_genomic.fna.gz
GCF_000953475.1	1156937	Methylacidiphilum fumariolicum SolV	ftp://ftp.ncbi.nlm.nih.gov/genomes/all/GCF/000/953/475/GCF_000953475.1_MfumSolVChr1/GCF_000953475.1_MfumSolVChr1_genomic.fna.gz
GCF_000013565.1	290400	Jannaschia sp. CCS1	ftp://ftp.ncbi.nlm.nih.gov/genomes/all/GCF/000/013/565/GCF_000013565.1_ASM1356v1/GCF_000013565.1_ASM1356v1_genomic.fna.gz
GCF_000092645.1	469371	Thermobispora bispora DSM 43833	ftp://ftp.ncbi.nlm.nih.gov/genomes/all/GCF/000/092/645/GCF_000092645.1_ASM9264v1/GCF_000092645.1_ASM9264v1_genomic.fna.gz
GCF_000968535.2	1091494	Methylomicrobium alcaliphilum 20Z	ftp://ftp.ncbi.nlm.nih.gov/genomes/all/GCF/000/968/535/GCF_000968535.2_ASM96853v1/GCF_000968535.2_ASM96853v1_genomic.fna.gz
GCF_000270245.1	1032480	Microlunatus phosphovorus NM-1	ftp://ftp.ncbi.nlm.nih.gov/genomes/all/GCF/000/270/245/GCF_000270245.1_ASM27024v1/GCF_000270245.1_ASM27024v1_genomic.fna.gz
GCF_000014265.1	203124	Trichodesmium erythraeum IMS101	ftp://ftp.ncbi.nlm.nih.gov/genomes/all/GCF/000/014/265/GCF_000014265.1_ASM1426v1/GCF_000014265.1_ASM1426v1_genomic.fna.gz
GCF_002243515.1	1214604	Tumebacillus algifaecis	ftp://ftp.ncbi.nlm.nih.gov/genomes/all/GCF/002/243/515/GCF_002243515.1_ASM224351v1/GCF_002243515.1_ASM224351v1_genomic.fna.gz
GCF_002162355.1	1903704	Tumebacillus sp. AR23208	ftp://ftp.ncbi.nlm.nih.gov/genomes/all/GCF/002/162/355/GCF_002162355.1_ASM216235v1/GCF_002162355.1_ASM216235v1_genomic.fna.gz
GCF_001719165.1	39960	Erythrobacter litoralis	ftp://ftp.ncbi.nlm.nih.gov/genomes/all/GCF/001/719/165/GCF_001719165.1_ASM171916v1/GCF_001719165.1_ASM171916v1_genomic.fna.gz
GCF_001886695.1	502682	Erythrobacter gangjinensis	ftp://ftp.ncbi.nlm.nih.gov/genomes/all/GCF/001/886/695/GCF_001886695.1_ASM188669v1/GCF_001886695.1_ASM188669v1_genomic.fna.gz
GCF_001077815.2	1648404	Erythrobacter atlanticus	ftp://ftp.ncbi.nlm.nih.gov/genomes/all/GCF/001/077/815/GCF_001077815.2_ASM107781v2/GCF_001077815.2_ASM107781v2_genomic.fna.gz
GCF_000612055.1	1661	Trueperella pyogenes	ftp://ftp.ncbi.nlm.nih.gov/genomes/all/GCF/000/612/055/GCF_000612055.1_ASM61205v1/GCF_000612055.1_ASM61205v1_genomic.fna.gz
GCF_000816065.1	1435056	Trueperella pyogenes TP8	ftp://ftp.ncbi.nlm.nih.gov/genomes/all/GCF/000/816/065/GCF_000816065.1_ASM81606v1/GCF_000816065.1_ASM81606v1_genomic.fna.gz
GCF_001281085.1	1661	Trueperella pyogenes	ftp://ftp.ncbi.nlm.nih.gov/genomes/all/GCF/001/281/085/GCF_001281085.1_ASM128108v1/GCF_001281085.1_ASM128108v1_genomic.fna.gz
GCF_000194135.1	760142	Hippea maritima DSM 10411	ftp://ftp.ncbi.nlm.nih.gov/genomes/all/GCF/000/194/135/GCF_000194135.1_ASM19413v1/GCF_000194135.1_ASM19413v1_genomic.fna.gz
GCF_000210155.1	663917	Geobacter sulfurreducens KN400	ftp://ftp.ncbi.nlm.nih.gov/genomes/all/GCF/000/210/155/GCF_000210155.1_ASM21015v1/GCF_000210155.1_ASM21015v1_genomic.fna.gz
GCF_000016745.1	351605	Geobacter uraniireducens Rf4	ftp://ftp.ncbi.nlm.nih.gov/genomes/all/GCF/000/016/745/GCF_000016745.1_ASM1674v1/GCF_000016745.1_ASM1674v1_genomic.fna.gz
GCF_000022265.1	316067	Geobacter daltonii FRC-32	ftp://ftp.ncbi.nlm.nih.gov/genomes/all/GCF/000/022/265/GCF_000022265.1_ASM2226v1/GCF_000022265.1_ASM2226v1_genomic.fna.gz
GCF_001281465.1	1267562	Cupriavidus gilardii CR3	ftp://ftp.ncbi.nlm.nih.gov/genomes/all/GCF/001/281/465/GCF_001281465.1_ASM128146v1/GCF_001281465.1_ASM128146v1_genomic.fna.gz
GCF_001854325.1	367825	Cupriavidus sp. USMAA1020	ftp://ftp.ncbi.nlm.nih.gov/genomes/all/GCF/001/854/325/GCF_001854325.1_ASM185432v1/GCF_001854325.1_ASM185432v1_genomic.fna.gz
GCF_001854285.1	1389192	Cupriavidus sp. USMAHM13	ftp://ftp.ncbi.nlm.nih.gov/genomes/all/GCF/001/854/285/GCF_001854285.1_ASM185428v1/GCF_001854285.1_ASM185428v1_genomic.fna.gz
GCF_000165465.1	572479	Halanaerobium praevalens DSM 2228	ftp://ftp.ncbi.nlm.nih.gov/genomes/all/GCF/000/165/465/GCF_000165465.1_ASM16546v1/GCF_000165465.1_ASM16546v1_genomic.fna.gz
GCF_000166415.1	656519	Halanaerobium hydrogeniformans	ftp://ftp.ncbi.nlm.nih.gov/genomes/all/GCF/000/166/415/GCF_000166415.1_ASM16641v1/GCF_000166415.1_ASM16641v1_genomic.fna.gz
GCF_000025345.1	526225	Geodermatophilus obscurus DSM 43160	ftp://ftp.ncbi.nlm.nih.gov/genomes/all/GCF/000/025/345/GCF_000025345.1_ASM2534v1/GCF_000025345.1_ASM2534v1_genomic.fna.gz
GCF_002284855.1	1848255	Actinobacteria bacterium IMCC25003	ftp://ftp.ncbi.nlm.nih.gov/genomes/all/GCF/002/284/855/GCF_002284855.1_ASM228485v1/GCF_002284855.1_ASM228485v1_genomic.fna.gz
GCF_002284915.1	1848755	Actinobacteria bacterium IMCC26077	ftp://ftp.ncbi.nlm.nih.gov/genomes/all/GCF/002/284/915/GCF_002284915.1_ASM228491v1/GCF_002284915.1_ASM228491v1_genomic.fna.gz
GCF_002284875.1	1848756	Actinobacteria bacterium IMCC26103	ftp://ftp.ncbi.nlm.nih.gov/genomes/all/GCF/002/284/875/GCF_002284875.1_ASM228487v1/GCF_002284875.1_ASM228487v1_genomic.fna.gz
GCF_001701025.1	1586287	Lentzea guizhouensis	ftp://ftp.ncbi.nlm.nih.gov/genomes/all/GCF/001/701/025/GCF_001701025.1_ASM170102v1/GCF_001701025.1_ASM170102v1_genomic.fna.gz
GCF_002142615.1	85581	Photobacterium damselae subsp. damselae	ftp://ftp.ncbi.nlm.nih.gov/genomes/all/GCF/002/142/615/GCF_002142615.1_ASM214261v1/GCF_002142615.1_ASM214261v1_genomic.fna.gz
GCF_000196255.1	298386	Photobacterium profundum SS9	ftp://ftp.ncbi.nlm.nih.gov/genomes/all/GCF/000/196/255/GCF_000196255.1_ASM19625v1/GCF_000196255.1_ASM19625v1_genomic.fna.gz
GCF_000940995.1	658445	Photobacterium gaetbulicola Gung47	ftp://ftp.ncbi.nlm.nih.gov/genomes/all/GCF/000/940/995/GCF_000940995.1_ASM94099v1/GCF_000940995.1_ASM94099v1_genomic.fna.gz
GCF_002285795.1	2024580	Plantactinospora sp. KBS50	ftp://ftp.ncbi.nlm.nih.gov/genomes/all/GCF/002/285/795/GCF_002285795.1_ASM228579v1/GCF_002285795.1_ASM228579v1_genomic.fna.gz
GCF_000827955.1	1491	Clostridium botulinum	ftp://ftp.ncbi.nlm.nih.gov/genomes/all/GCF/000/827/955/GCF_000827955.1_ASM82795v1/GCF_000827955.1_ASM82795v1_genomic.fna.gz
GCF_000016965.1	290402	Clostridium beijerinckii NCIMB 8052	ftp://ftp.ncbi.nlm.nih.gov/genomes/all/GCF/000/016/965/GCF_000016965.1_ASM1696v1/GCF_000016965.1_ASM1696v1_genomic.fna.gz
GCF_000484505.1	1341692	Clostridium autoethanogenum DSM 10061	ftp://ftp.ncbi.nlm.nih.gov/genomes/all/GCF/000/484/505/GCF_000484505.1_ASM48450v1/GCF_000484505.1_ASM48450v1_genomic.fna.gz
GCF_001189295.1	52	Chondromyces crocatus	ftp://ftp.ncbi.nlm.nih.gov/genomes/all/GCF/001/189/295/GCF_001189295.1_ASM118929v1/GCF_001189295.1_ASM118929v1_genomic.fna.gz
GCF_001721785.1	287	Pseudomonas aeruginosa	ftp://ftp.ncbi.nlm.nih.gov/genomes/all/GCF/001/721/785/GCF_001721785.1_ASM172178v1/GCF_001721785.1_ASM172178v1_genomic.fna.gz
GCF_000012245.1	205918	Pseudomonas syringae pv. syringae B728a	ftp://ftp.ncbi.nlm.nih.gov/genomes/all/GCF/000/012/245/GCF_000012245.1_ASM1224v1/GCF_000012245.1_ASM1224v1_genomic.fna.gz
GCF_002208745.1	380021	Pseudomonas protegens	ftp://ftp.ncbi.nlm.nih.gov/genomes/all/GCF/002/208/745/GCF_002208745.1_ASM220874v1/GCF_002208745.1_ASM220874v1_genomic.fna.gz
GCF_000007125.1	224914	Brucella melitensis bv. 1 str. 16M	ftp://ftp.ncbi.nlm.nih.gov/genomes/all/GCF/000/007/125/GCF_000007125.1_ASM712v1/GCF_000007125.1_ASM712v1_genomic.fna.gz
GCF_000018905.1	470137	Brucella suis ATCC 23445	ftp://ftp.ncbi.nlm.nih.gov/genomes/all/GCF/000/018/905/GCF_000018905.1_ASM1890v1/GCF_000018905.1_ASM1890v1_genomic.fna.gz
GCF_001715365.1	36855	Brucella canis	ftp://ftp.ncbi.nlm.nih.gov/genomes/all/GCF/001/715/365/GCF_001715365.1_ASM171536v1/GCF_001715365.1_ASM171536v1_genomic.fna.gz
GCF_000265505.1	880071	Bernardetia litoralis DSM 6794	ftp://ftp.ncbi.nlm.nih.gov/genomes/all/GCF/000/265/505/GCF_000265505.1_ASM26550v1/GCF_000265505.1_ASM26550v1_genomic.fna.gz
GCF_000012845.1	435591	Parabacteroides distasonis ATCC 8503	ftp://ftp.ncbi.nlm.nih.gov/genomes/all/GCF/000/012/845/GCF_000012845.1_ASM1284v1/GCF_000012845.1_ASM1284v1_genomic.fna.gz
GCF_001688845.2	1834200	Parabacteroides sp. YL27	ftp://ftp.ncbi.nlm.nih.gov/genomes/all/GCF/001/688/845/GCF_001688845.2_ASM168884v2/GCF_001688845.2_ASM168884v2_genomic.fna.gz
GCF_002257605.1	2025876	Parabacteroides sp. CT06	ftp://ftp.ncbi.nlm.nih.gov/genomes/all/GCF/002/257/605/GCF_002257605.1_ASM225760v1/GCF_002257605.1_ASM225760v1_genomic.fna.gz
GCF_001746835.1	1838286	Lacunisphaera limnophila	ftp://ftp.ncbi.nlm.nih.gov/genomes/all/GCF/001/746/835/GCF_001746835.1_ASM174683v1/GCF_001746835.1_ASM174683v1_genomic.fna.gz
GCF_002243555.1	1079988	Corynebacterium glutamicum ATCC 14067	ftp://ftp.ncbi.nlm.nih.gov/genomes/all/GCF/002/243/555/GCF_002243555.1_ASM224355v1/GCF_002243555.1_ASM224355v1_genomic.fna.gz
GCF_001989595.1	1719	Corynebacterium pseudotuberculosis	ftp://ftp.ncbi.nlm.nih.gov/genomes/all/GCF/001/989/595/GCF_001989595.1_ASM198959v1/GCF_001989595.1_ASM198959v1_genomic.fna.gz
GCF_000980815.1	161896	Corynebacterium camporealensis	ftp://ftp.ncbi.nlm.nih.gov/genomes/all/GCF/000/980/815/GCF_000980815.1_ASM98081v1/GCF_000980815.1_ASM98081v1_genomic.fna.gz
GCF_001481655.1	76832	Myroides odoratimimus	ftp://ftp.ncbi.nlm.nih.gov/genomes/all/GCF/001/481/655/GCF_001481655.1_ASM148165v1/GCF_001481655.1_ASM148165v1_genomic.fna.gz
GCF_001865835.1	1458492	Myroides sp. ZB35	ftp://ftp.ncbi.nlm.nih.gov/genomes/all/GCF/001/865/835/GCF_001865835.1_ASM186583v1/GCF_001865835.1_ASM186583v1_genomic.fna.gz
GCF_000807225.1	1583100	Myroides sp. A21	ftp://ftp.ncbi.nlm.nih.gov/genomes/all/GCF/000/807/225/GCF_000807225.1_ASM80722v1/GCF_000807225.1_ASM80722v1_genomic.fna.gz
GCF_001183865.1	1662285	Methylophilus sp. TWE2	ftp://ftp.ncbi.nlm.nih.gov/genomes/all/GCF/001/183/865/GCF_001183865.1_ASM118386v1/GCF_001183865.1_ASM118386v1_genomic.fna.gz
GCF_000242635.2	929556	Solitalea canadensis DSM 3403	ftp://ftp.ncbi.nlm.nih.gov/genomes/all/GCF/000/242/635/GCF_000242635.2_ASM24263v3/GCF_000242635.2_ASM24263v3_genomic.fna.gz
GCF_900187105.1	539	Eikenella corrodens	ftp://ftp.ncbi.nlm.nih.gov/genomes/all/GCF/900/187/105/GCF_900187105.1_50618_F01/GCF_900187105.1_50618_F01_genomic.fna.gz
GCF_001644645.1	1492898	Flavisolibacter tropicus	ftp://ftp.ncbi.nlm.nih.gov/genomes/all/GCF/001/644/645/GCF_001644645.1_ASM164464v1/GCF_001644645.1_ASM164464v1_genomic.fna.gz
GCF_002356635.1	2033435	Rhodobacteraceae bacterium QY30	ftp://ftp.ncbi.nlm.nih.gov/genomes/all/GCF/002/356/635/GCF_002356635.1_ASM235663v1/GCF_002356635.1_ASM235663v1_genomic.fna.gz
GCF_000145035.1	515622	Butyrivibrio proteoclasticus B316	ftp://ftp.ncbi.nlm.nih.gov/genomes/all/GCF/000/145/035/GCF_000145035.1_ASM14503v1/GCF_000145035.1_ASM14503v1_genomic.fna.gz
GCF_001858005.1	185008	Butyrivibrio hungatei	ftp://ftp.ncbi.nlm.nih.gov/genomes/all/GCF/001/858/005/GCF_001858005.1_ASM185800v1/GCF_001858005.1_ASM185800v1_genomic.fna.gz
GCF_000009705.1	103690	Nostoc sp. PCC 7120	ftp://ftp.ncbi.nlm.nih.gov/genomes/all/GCF/000/009/705/GCF_000009705.1_ASM970v1/GCF_000009705.1_ASM970v1_genomic.fna.gz
GCF_000316625.1	317936	Nostoc sp. PCC 7107	ftp://ftp.ncbi.nlm.nih.gov/genomes/all/GCF/000/316/625/GCF_000316625.1_ASM31662v1/GCF_000316625.1_ASM31662v1_genomic.fna.gz
GCF_000569035.1	1385941	Bifidobacterium breve NCFB 2258	ftp://ftp.ncbi.nlm.nih.gov/genomes/all/GCF/000/569/035/GCF_000569035.1_ASM56903v1/GCF_000569035.1_ASM56903v1_genomic.fna.gz
GCF_000817045.1	28025	Bifidobacterium animalis	ftp://ftp.ncbi.nlm.nih.gov/genomes/all/GCF/000/817/045/GCF_000817045.1_ASM81704v1/GCF_000817045.1_ASM81704v1_genomic.fna.gz
GCF_000829295.1	216816	Bifidobacterium longum	ftp://ftp.ncbi.nlm.nih.gov/genomes/all/GCF/000/829/295/GCF_000829295.1_ASM82929v1/GCF_000829295.1_ASM82929v1_genomic.fna.gz
GCF_000183745.1	670487	Oceanithermus profundus DSM 14977	ftp://ftp.ncbi.nlm.nih.gov/genomes/all/GCF/000/183/745/GCF_000183745.1_ASM18374v1/GCF_000183745.1_ASM18374v1_genomic.fna.gz
GCF_001610835.1	1632864	Planctomyces sp. SH-PL14	ftp://ftp.ncbi.nlm.nih.gov/genomes/all/GCF/001/610/835/GCF_001610835.1_ASM161083v1/GCF_001610835.1_ASM161083v1_genomic.fna.gz
GCF_001610895.1	1636152	Planctomyces sp. SH-PL62	ftp://ftp.ncbi.nlm.nih.gov/genomes/all/GCF/001/610/895/GCF_001610895.1_ASM161089v1/GCF_001610895.1_ASM161089v1_genomic.fna.gz
GCF_001310225.1	1736674	Algibacter alginicilyticus	ftp://ftp.ncbi.nlm.nih.gov/genomes/all/GCF/001/310/225/GCF_001310225.1_ASM131022v1/GCF_001310225.1_ASM131022v1_genomic.fna.gz
GCF_000225345.1	585394	Roseburia hominis A2-183	ftp://ftp.ncbi.nlm.nih.gov/genomes/all/GCF/000/225/345/GCF_000225345.1_ASM22534v1/GCF_000225345.1_ASM22534v1_genomic.fna.gz
GCF_000144645.1	555079	Thermosediminibacter oceani DSM 16646	ftp://ftp.ncbi.nlm.nih.gov/genomes/all/GCF/000/144/645/GCF_000144645.1_ASM14464v1/GCF_000144645.1_ASM14464v1_genomic.fna.gz
GCF_002079945.1	1510841	Parasaccharibacter apium	ftp://ftp.ncbi.nlm.nih.gov/genomes/all/GCF/002/079/945/GCF_002079945.1_ASM207994v1/GCF_002079945.1_ASM207994v1_genomic.fna.gz
GCF_000012745.1	292415	Thiobacillus denitrificans ATCC 25259	ftp://ftp.ncbi.nlm.nih.gov/genomes/all/GCF/000/012/745/GCF_000012745.1_ASM1274v1/GCF_000012745.1_ASM1274v1_genomic.fna.gz
GCF_900199375.1	1335613	Gordonibacter urolithinfaciens	ftp://ftp.ncbi.nlm.nih.gov/genomes/all/GCF/900/199/375/GCF_900199375.1_G142160_polished_assembly_ID17483/GCF_900199375.1_G142160_polished_assembly_ID17483_genomic.fna.gz
GCF_900170005.1	1841863	Gordonibacter massiliensis	ftp://ftp.ncbi.nlm.nih.gov/genomes/all/GCF/900/170/005/GCF_900170005.1_PRJEB19975/GCF_900170005.1_PRJEB19975_genomic.fna.gz
GCF_000243075.1	511062	Oceanimonas sp. GK1	ftp://ftp.ncbi.nlm.nih.gov/genomes/all/GCF/000/243/075/GCF_000243075.1_ASM24307v1/GCF_000243075.1_ASM24307v1_genomic.fna.gz
GCF_000145615.1	580327	Thermoanaerobacterium thermosaccharolyticum DSM 571	ftp://ftp.ncbi.nlm.nih.gov/genomes/all/GCF/000/145/615/GCF_000145615.1_ASM14561v1/GCF_000145615.1_ASM14561v1_genomic.fna.gz
GCF_002250075.1	1517	Thermoanaerobacterium thermosaccharolyticum	ftp://ftp.ncbi.nlm.nih.gov/genomes/all/GCF/002/250/075/GCF_002250075.1_ASM225007v1/GCF_002250075.1_ASM225007v1_genomic.fna.gz
GCF_000189775.2	858215	Thermoanaerobacterium xylanolyticum LX-11	ftp://ftp.ncbi.nlm.nih.gov/genomes/all/GCF/000/189/775/GCF_000189775.2_ASM18977v3/GCF_000189775.2_ASM18977v3_genomic.fna.gz
GCF_000092565.1	189518	Leptospira interrogans serovar Lai str. 56601	ftp://ftp.ncbi.nlm.nih.gov/genomes/all/GCF/000/092/565/GCF_000092565.1_ASM9256v1/GCF_000092565.1_ASM9256v1_genomic.fna.gz
GCF_001293065.1	1279460	Leptospira interrogans serovar Hardjo str. Norma	ftp://ftp.ncbi.nlm.nih.gov/genomes/all/GCF/001/293/065/GCF_001293065.1_ASM129306v1/GCF_001293065.1_ASM129306v1_genomic.fna.gz
GCF_001444465.1	280505	Leptospira borgpetersenii serovar Ballum	ftp://ftp.ncbi.nlm.nih.gov/genomes/all/GCF/001/444/465/GCF_001444465.1_ASM144446v1/GCF_001444465.1_ASM144446v1_genomic.fna.gz
GCF_001999245.1	187304	Labrenzia aggregata	ftp://ftp.ncbi.nlm.nih.gov/genomes/all/GCF/001/999/245/GCF_001999245.1_ASM199924v1/GCF_001999245.1_ASM199924v1_genomic.fna.gz
GCF_001579905.1	1674922	Labrenzia sp. CP4	ftp://ftp.ncbi.nlm.nih.gov/genomes/all/GCF/001/579/905/GCF_001579905.1_ASM157990v1/GCF_001579905.1_ASM157990v1_genomic.fna.gz
GCF_002237595.1	2021862	Labrenzia sp. VG12	ftp://ftp.ncbi.nlm.nih.gov/genomes/all/GCF/002/237/595/GCF_002237595.1_ASM223759v1/GCF_002237595.1_ASM223759v1_genomic.fna.gz
GCF_900120375.1	1871025	Ndongobacter massiliensis	ftp://ftp.ncbi.nlm.nih.gov/genomes/all/GCF/900/120/375/GCF_900120375.1_PRJEB18029/GCF_900120375.1_PRJEB18029_genomic.fna.gz
GCF_000832765.1	1396	Bacillus cereus	ftp://ftp.ncbi.nlm.nih.gov/genomes/all/GCF/000/832/765/GCF_000832765.1_ASM83276v1/GCF_000832765.1_ASM83276v1_genomic.fna.gz
GCF_000092165.1	714359	Bacillus thuringiensis BMB171	ftp://ftp.ncbi.nlm.nih.gov/genomes/all/GCF/000/092/165/GCF_000092165.1_ASM9216v1/GCF_000092165.1_ASM9216v1_genomic.fna.gz
GCF_001854345.1	492670	Bacillus velezensis	ftp://ftp.ncbi.nlm.nih.gov/genomes/all/GCF/001/854/345/GCF_001854345.1_ASM185434v1/GCF_001854345.1_ASM185434v1_genomic.fna.gz
GCF_000016905.1	391009	Thermosipho melanesiensis BI429	ftp://ftp.ncbi.nlm.nih.gov/genomes/all/GCF/000/016/905/GCF_000016905.1_ASM1690v1/GCF_000016905.1_ASM1690v1_genomic.fna.gz
GCF_001682135.1	1437364	Thermosipho sp. 1070	ftp://ftp.ncbi.nlm.nih.gov/genomes/all/GCF/001/682/135/GCF_001682135.1_ASM168213v1/GCF_001682135.1_ASM168213v1_genomic.fna.gz
GCF_001941365.1	1462747	Thermosipho sp. 1063	ftp://ftp.ncbi.nlm.nih.gov/genomes/all/GCF/001/941/365/GCF_001941365.1_ASM194136v1/GCF_001941365.1_ASM194136v1_genomic.fna.gz
GCF_000215345.2	1036172	Arcobacter butzleri 7h1h	ftp://ftp.ncbi.nlm.nih.gov/genomes/all/GCF/000/215/345/GCF_000215345.2_ASM21534v3/GCF_000215345.2_ASM21534v3_genomic.fna.gz
GCF_000092245.1	572480	Arcobacter nitrofigilis DSM 7299	ftp://ftp.ncbi.nlm.nih.gov/genomes/all/GCF/000/092/245/GCF_000092245.1_ASM9224v1/GCF_000092245.1_ASM9224v1_genomic.fna.gz
GCF_001956695.1	1850254	Arcobacter sp. LPB0137	ftp://ftp.ncbi.nlm.nih.gov/genomes/all/GCF/001/956/695/GCF_001956695.1_ASM195669v1/GCF_001956695.1_ASM195669v1_genomic.fna.gz
GCF_000175295.2	509193	Thermoanaerobacter brockii subsp. finnii Ako-1	ftp://ftp.ncbi.nlm.nih.gov/genomes/all/GCF/000/175/295/GCF_000175295.2_ASM17529v2/GCF_000175295.2_ASM17529v2_genomic.fna.gz
GCF_000019065.1	399726	Thermoanaerobacter sp. X514	ftp://ftp.ncbi.nlm.nih.gov/genomes/all/GCF/000/019/065/GCF_000019065.1_ASM1906v1/GCF_000019065.1_ASM1906v1_genomic.fna.gz
GCF_000148425.1	573062	Thermoanaerobacter sp. X513	ftp://ftp.ncbi.nlm.nih.gov/genomes/all/GCF/000/148/425/GCF_000148425.1_ASM14842v1/GCF_000148425.1_ASM14842v1_genomic.fna.gz
GCF_000818095.1	1508404	Jeotgalibacillus malaysiensis	ftp://ftp.ncbi.nlm.nih.gov/genomes/all/GCF/000/818/095/GCF_000818095.1_ASM81809v1/GCF_000818095.1_ASM81809v1_genomic.fna.gz
GCF_000025305.1	591001	Acidaminococcus fermentans DSM 20731	ftp://ftp.ncbi.nlm.nih.gov/genomes/all/GCF/000/025/305/GCF_000025305.1_ASM2530v1/GCF_000025305.1_ASM2530v1_genomic.fna.gz
GCF_000230275.1	568816	Acidaminococcus intestini RyC-MR95	ftp://ftp.ncbi.nlm.nih.gov/genomes/all/GCF/000/230/275/GCF_000230275.1_ASM23027v1/GCF_000230275.1_ASM23027v1_genomic.fna.gz
GCF_000827105.1	930406	Escherichia coli O157:H16	ftp://ftp.ncbi.nlm.nih.gov/genomes/all/GCF/000/827/105/GCF_000827105.1_ASM82710v1/GCF_000827105.1_ASM82710v1_genomic.fna.gz
GCF_001900435.1	562	Escherichia coli	ftp://ftp.ncbi.nlm.nih.gov/genomes/all/GCF/001/900/435/GCF_001900435.1_ASM190043v1/GCF_001900435.1_ASM190043v1_genomic.fna.gz
GCF_002180095.1	562	Escherichia coli	ftp://ftp.ncbi.nlm.nih.gov/genomes/all/GCF/002/180/095/GCF_002180095.1_ASM218009v1/GCF_002180095.1_ASM218009v1_genomic.fna.gz
GCF_001420915.1	680279	Agarivorans gilvus	ftp://ftp.ncbi.nlm.nih.gov/genomes/all/GCF/001/420/915/GCF_001420915.1_ASM142091v1/GCF_001420915.1_ASM142091v1_genomic.fna.gz
GCF_001042675.1	864564	Parascardovia denticolens DSM 10105 = JCM 12538	ftp://ftp.ncbi.nlm.nih.gov/genomes/all/GCF/001/042/675/GCF_001042675.1_ASM104267v1/GCF_001042675.1_ASM104267v1_genomic.fna.gz
GCF_002355335.1	1333996	Variibacter gotjawalensis	ftp://ftp.ncbi.nlm.nih.gov/genomes/all/GCF/002/355/335/GCF_002355335.1_ASM235533v1/GCF_002355335.1_ASM235533v1_genomic.fna.gz
GCF_900187035.1	158847	Megamonas hypermegale	ftp://ftp.ncbi.nlm.nih.gov/genomes/all/GCF/900/187/035/GCF_900187035.1_50279_G02/GCF_900187035.1_50279_G02_genomic.fna.gz
GCF_001632775.1	1300342	Dokdonella koreensis DS-123	ftp://ftp.ncbi.nlm.nih.gov/genomes/all/GCF/001/632/775/GCF_001632775.1_ASM163277v1/GCF_001632775.1_ASM163277v1_genomic.fna.gz
GCF_000013345.1	106370	Frankia casuarinae	ftp://ftp.ncbi.nlm.nih.gov/genomes/all/GCF/000/013/345/GCF_000013345.1_ASM1334v1/GCF_000013345.1_ASM1334v1_genomic.fna.gz
GCF_000166135.1	298654	Frankia inefficax	ftp://ftp.ncbi.nlm.nih.gov/genomes/all/GCF/000/166/135/GCF_000166135.1_ASM16613v1/GCF_000166135.1_ASM16613v1_genomic.fna.gz
GCF_000177615.2	656024	Frankia symbiont of Datisca glomerata	ftp://ftp.ncbi.nlm.nih.gov/genomes/all/GCF/000/177/615/GCF_000177615.2_ASM17761v2/GCF_000177615.2_ASM17761v2_genomic.fna.gz
GCF_000015725.1	420662	Methylibium petroleiphilum PM1	ftp://ftp.ncbi.nlm.nih.gov/genomes/all/GCF/000/015/725/GCF_000015725.1_ASM1572v1/GCF_000015725.1_ASM1572v1_genomic.fna.gz
GCF_000013705.1	265072	Methylobacillus flagellatus KT	ftp://ftp.ncbi.nlm.nih.gov/genomes/all/GCF/000/013/705/GCF_000013705.1_ASM1370v1/GCF_000013705.1_ASM1370v1_genomic.fna.gz
GCF_000746585.1	1528098	Rickettsiales bacterium Ac37b	ftp://ftp.ncbi.nlm.nih.gov/genomes/all/GCF/000/746/585/GCF_000746585.1_ASM74658v2/GCF_000746585.1_ASM74658v2_genomic.fna.gz
GCF_000317615.1	13035	Dactylococcopsis salina PCC 8305	ftp://ftp.ncbi.nlm.nih.gov/genomes/all/GCF/000/317/615/GCF_000317615.1_ASM31761v1/GCF_000317615.1_ASM31761v1_genomic.fna.gz
GCF_000092425.1	649638	Truepera radiovictrix DSM 17093	ftp://ftp.ncbi.nlm.nih.gov/genomes/all/GCF/000/092/425/GCF_000092425.1_ASM9242v1/GCF_000092425.1_ASM9242v1_genomic.fna.gz
GCF_001895285.1	1911586	Marinilactibacillus sp. 15R	ftp://ftp.ncbi.nlm.nih.gov/genomes/all/GCF/001/895/285/GCF_001895285.1_ASM189528v1/GCF_001895285.1_ASM189528v1_genomic.fna.gz
GCF_000279145.1	1191523	Melioribacter roseus P3M-2	ftp://ftp.ncbi.nlm.nih.gov/genomes/all/GCF/000/279/145/GCF_000279145.1_ASM27914v1/GCF_000279145.1_ASM27914v1_genomic.fna.gz
GCF_000009845.1	262768	Onion yellows phytoplasma OY-M	ftp://ftp.ncbi.nlm.nih.gov/genomes/all/GCF/000/009/845/GCF_000009845.1_ASM984v1/GCF_000009845.1_ASM984v1_genomic.fna.gz
GCF_000019225.1	498211	Cellvibrio japonicus Ueda107	ftp://ftp.ncbi.nlm.nih.gov/genomes/all/GCF/000/019/225/GCF_000019225.1_ASM1922v1/GCF_000019225.1_ASM1922v1_genomic.fna.gz
GCF_002007605.1	1945512	Cellvibrio sp. PSBB023	ftp://ftp.ncbi.nlm.nih.gov/genomes/all/GCF/002/007/605/GCF_002007605.1_ASM200760v1/GCF_002007605.1_ASM200760v1_genomic.fna.gz
GCF_002162135.1	1987723	Cellvibrio sp. PSBB006	ftp://ftp.ncbi.nlm.nih.gov/genomes/all/GCF/002/162/135/GCF_002162135.1_ASM216213v1/GCF_002162135.1_ASM216213v1_genomic.fna.gz
GCF_000347595.1	1171377	Bibersteinia trehalosi USDA-ARS-USMARC-192	ftp://ftp.ncbi.nlm.nih.gov/genomes/all/GCF/000/347/595/GCF_000347595.1_ASM34759v1/GCF_000347595.1_ASM34759v1_genomic.fna.gz
GCF_000521745.1	1263831	Bibersteinia trehalosi USDA-ARS-USMARC-189	ftp://ftp.ncbi.nlm.nih.gov/genomes/all/GCF/000/521/745/GCF_000521745.1_ASM52174v1/GCF_000521745.1_ASM52174v1_genomic.fna.gz
GCF_000521765.1	1263832	Bibersteinia trehalosi USDA-ARS-USMARC-190	ftp://ftp.ncbi.nlm.nih.gov/genomes/all/GCF/000/521/765/GCF_000521765.1_ASM52176v1/GCF_000521765.1_ASM52176v1_genomic.fna.gz
GCF_900120165.1	1852374	Ezakiella massiliensis	ftp://ftp.ncbi.nlm.nih.gov/genomes/all/GCF/900/120/165/GCF_900120165.1_PRJEB15652/GCF_900120165.1_PRJEB15652_genomic.fna.gz
GCF_000014725.1	335541	Syntrophomonas wolfei subsp. wolfei str. Goettingen G311	ftp://ftp.ncbi.nlm.nih.gov/genomes/all/GCF/000/014/725/GCF_000014725.1_ASM1472v1/GCF_000014725.1_ASM1472v1_genomic.fna.gz
GCF_000007665.1	281090	Leifsonia xyli subsp. xyli str. CTCB07	ftp://ftp.ncbi.nlm.nih.gov/genomes/all/GCF/000/007/665/GCF_000007665.1_ASM766v1/GCF_000007665.1_ASM766v1_genomic.fna.gz
GCF_000470775.1	1389489	Leifsonia xyli subsp. cynodontis DSM 46306	ftp://ftp.ncbi.nlm.nih.gov/genomes/all/GCF/000/470/775/GCF_000470775.1_ASM47077v1/GCF_000470775.1_ASM47077v1_genomic.fna.gz
GCF_001647635.1	1575	Leifsonia xyli	ftp://ftp.ncbi.nlm.nih.gov/genomes/all/GCF/001/647/635/GCF_001647635.1_ASM164763v1/GCF_001647635.1_ASM164763v1_genomic.fna.gz
GCF_000812665.2	1579316	Halocynthiibacter arcticus	ftp://ftp.ncbi.nlm.nih.gov/genomes/all/GCF/000/812/665/GCF_000812665.2_ASM81266v2/GCF_000812665.2_ASM81266v2_genomic.fna.gz
GCF_000277715.1	767029	Pseudopropionibacterium propionicum F0230a	ftp://ftp.ncbi.nlm.nih.gov/genomes/all/GCF/000/277/715/GCF_000277715.1_ASM27771v1/GCF_000277715.1_ASM27771v1_genomic.fna.gz
GCF_000023825.1	485917	Pedobacter heparinus DSM 2366	ftp://ftp.ncbi.nlm.nih.gov/genomes/all/GCF/000/023/825/GCF_000023825.1_ASM2382v1/GCF_000023825.1_ASM2382v1_genomic.fna.gz
GCF_001721645.1	430522	Pedobacter steynii	ftp://ftp.ncbi.nlm.nih.gov/genomes/all/GCF/001/721/645/GCF_001721645.1_ASM172164v1/GCF_001721645.1_ASM172164v1_genomic.fna.gz
GCF_001412655.1	1727164	Pedobacter sp. PACM 27299	ftp://ftp.ncbi.nlm.nih.gov/genomes/all/GCF/001/412/655/GCF_001412655.1_ASM141265v1/GCF_001412655.1_ASM141265v1_genomic.fna.gz
GCF_000317065.1	82654	Pseudanabaena sp. PCC 7367	ftp://ftp.ncbi.nlm.nih.gov/genomes/all/GCF/000/317/065/GCF_000317065.1_ASM31706v1/GCF_000317065.1_ASM31706v1_genomic.fna.gz
GCF_002355535.1	708131	Aurantimicrobium minutum	ftp://ftp.ncbi.nlm.nih.gov/genomes/all/GCF/002/355/535/GCF_002355535.1_ASM235553v1/GCF_002355535.1_ASM235553v1_genomic.fna.gz
GCF_000284015.1	1146883	Blastococcus saxobsidens DD2	ftp://ftp.ncbi.nlm.nih.gov/genomes/all/GCF/000/284/015/GCF_000284015.1_ASM28401v1/GCF_000284015.1_ASM28401v1_genomic.fna.gz
GCF_000023025.1	377629	Teredinibacter turnerae T7901	ftp://ftp.ncbi.nlm.nih.gov/genomes/all/GCF/000/023/025/GCF_000023025.1_ASM2302v1/GCF_000023025.1_ASM2302v1_genomic.fna.gz
GCF_000284335.1	511051	Caldisericum exile AZM16c01	ftp://ftp.ncbi.nlm.nih.gov/genomes/all/GCF/000/284/335/GCF_000284335.1_ASM28433v1/GCF_000284335.1_ASM28433v1_genomic.fna.gz
GCF_002127965.1	847	Oxalobacter formigenes	ftp://ftp.ncbi.nlm.nih.gov/genomes/all/GCF/002/127/965/GCF_002127965.1_ASM212796v1/GCF_002127965.1_ASM212796v1_genomic.fna.gz
GCF_002128345.1	556269	Oxalobacter formigenes OXCC13	ftp://ftp.ncbi.nlm.nih.gov/genomes/all/GCF/002/128/345/GCF_002128345.1_ASM212834v1/GCF_002128345.1_ASM212834v1_genomic.fna.gz
GCF_001586165.1	82983	Obesumbacterium proteus	ftp://ftp.ncbi.nlm.nih.gov/genomes/all/GCF/001/586/165/GCF_001586165.1_ASM158616v1/GCF_001586165.1_ASM158616v1_genomic.fna.gz
GCF_000299355.1	1128398	Gottschalkia acidurici 9a	ftp://ftp.ncbi.nlm.nih.gov/genomes/all/GCF/000/299/355/GCF_000299355.1_ASM29935v1/GCF_000299355.1_ASM29935v1_genomic.fna.gz
GCF_000238215.1	203275	Tannerella forsythia 92A2	ftp://ftp.ncbi.nlm.nih.gov/genomes/all/GCF/000/238/215/GCF_000238215.1_ASM23821v1/GCF_000238215.1_ASM23821v1_genomic.fna.gz
GCF_001547875.1	1307832	Tannerella forsythia 3313	ftp://ftp.ncbi.nlm.nih.gov/genomes/all/GCF/001/547/875/GCF_001547875.1_ASM154787v1/GCF_001547875.1_ASM154787v1_genomic.fna.gz
GCF_001717525.1	712710	Tannerella sp. oral taxon HOT-286	ftp://ftp.ncbi.nlm.nih.gov/genomes/all/GCF/001/717/525/GCF_001717525.1_ASM171752v1/GCF_001717525.1_ASM171752v1_genomic.fna.gz
GCF_000328625.1	748449	Halobacteroides halobius DSM 5150	ftp://ftp.ncbi.nlm.nih.gov/genomes/all/GCF/000/328/625/GCF_000328625.1_ASM32862v1/GCF_000328625.1_ASM32862v1_genomic.fna.gz
GCF_000147075.1	665571	Spirochaeta thermophila DSM 6192	ftp://ftp.ncbi.nlm.nih.gov/genomes/all/GCF/000/147/075/GCF_000147075.1_ASM14707v1/GCF_000147075.1_ASM14707v1_genomic.fna.gz
GCF_000184345.1	869211	Spirochaeta thermophila DSM 6578	ftp://ftp.ncbi.nlm.nih.gov/genomes/all/GCF/000/184/345/GCF_000184345.1_ASM18434v2/GCF_000184345.1_ASM18434v2_genomic.fna.gz
GCF_000242595.2	889378	Spirochaeta africana DSM 8902	ftp://ftp.ncbi.nlm.nih.gov/genomes/all/GCF/000/242/595/GCF_000242595.2_ASM24259v3/GCF_000242595.2_ASM24259v3_genomic.fna.gz
GCF_001275345.1	71999	Kocuria palustris	ftp://ftp.ncbi.nlm.nih.gov/genomes/all/GCF/001/275/345/GCF_001275345.1_ASM127534v1/GCF_001275345.1_ASM127534v1_genomic.fna.gz
GCF_002208685.1	72000	Kocuria rhizophila	ftp://ftp.ncbi.nlm.nih.gov/genomes/all/GCF/002/208/685/GCF_002208685.1_ASM220868v1/GCF_002208685.1_ASM220868v1_genomic.fna.gz
GCF_001482365.1	446860	Kocuria flava	ftp://ftp.ncbi.nlm.nih.gov/genomes/all/GCF/001/482/365/GCF_001482365.1_ASM148236v1/GCF_001482365.1_ASM148236v1_genomic.fna.gz
GCF_002002905.1	1938604	Aquaspirillum sp. LM1	ftp://ftp.ncbi.nlm.nih.gov/genomes/all/GCF/002/002/905/GCF_002002905.1_ASM200290v1/GCF_002002905.1_ASM200290v1_genomic.fna.gz
GCF_000191425.1	935599	Neisseria meningitidis G2136	ftp://ftp.ncbi.nlm.nih.gov/genomes/all/GCF/000/191/425/GCF_000191425.1_ASM19142v1/GCF_000191425.1_ASM19142v1_genomic.fna.gz
GCF_001697645.1	487	Neisseria meningitidis	ftp://ftp.ncbi.nlm.nih.gov/genomes/all/GCF/001/697/645/GCF_001697645.1_ASM169764v1/GCF_001697645.1_ASM169764v1_genomic.fna.gz
GCF_001974965.1	487	Neisseria meningitidis	ftp://ftp.ncbi.nlm.nih.gov/genomes/all/GCF/001/974/965/GCF_001974965.1_ASM197496v1/GCF_001974965.1_ASM197496v1_genomic.fna.gz
GCF_000757825.1	158822	Cedecea neteri	ftp://ftp.ncbi.nlm.nih.gov/genomes/all/GCF/000/757/825/GCF_000757825.1_ASM75782v1/GCF_000757825.1_ASM75782v1_genomic.fna.gz
GCF_000758325.1	158822	Cedecea neteri	ftp://ftp.ncbi.nlm.nih.gov/genomes/all/GCF/000/758/325/GCF_000758325.1_ASM75832v1/GCF_000758325.1_ASM75832v1_genomic.fna.gz
GCF_002393445.1	158822	Cedecea neteri	ftp://ftp.ncbi.nlm.nih.gov/genomes/all/GCF/002/393/445/GCF_002393445.1_ASM239344v1/GCF_002393445.1_ASM239344v1_genomic.fna.gz
GCF_000307165.1	698758	Amphibacillus xylanus NBRC 15112	ftp://ftp.ncbi.nlm.nih.gov/genomes/all/GCF/000/307/165/GCF_000307165.1_ASM30716v1/GCF_000307165.1_ASM30716v1_genomic.fna.gz
GCF_000012965.1	326298	Sulfurimonas denitrificans DSM 1251	ftp://ftp.ncbi.nlm.nih.gov/genomes/all/GCF/000/012/965/GCF_000012965.1_ASM1296v1/GCF_000012965.1_ASM1296v1_genomic.fna.gz
GCF_000147355.1	563040	Sulfurimonas autotrophica DSM 16294	ftp://ftp.ncbi.nlm.nih.gov/genomes/all/GCF/000/147/355/GCF_000147355.1_ASM14735v1/GCF_000147355.1_ASM14735v1_genomic.fna.gz
GCF_001660485.1	453304	Agromyces aureus	ftp://ftp.ncbi.nlm.nih.gov/genomes/all/GCF/001/660/485/GCF_001660485.1_ASM166048v1/GCF_001660485.1_ASM166048v1_genomic.fna.gz
GCF_002117085.1	319236	Nonlabens sediminis	ftp://ftp.ncbi.nlm.nih.gov/genomes/all/GCF/002/117/085/GCF_002117085.1_ASM211708v1/GCF_002117085.1_ASM211708v1_genomic.fna.gz
GCF_000332115.1	592029	Nonlabens dokdonensis DSW-6	ftp://ftp.ncbi.nlm.nih.gov/genomes/all/GCF/000/332/115/GCF_000332115.1_ASM33211v1/GCF_000332115.1_ASM33211v1_genomic.fna.gz
GCF_001430865.1	1476901	Nonlabens sp. MIC269	ftp://ftp.ncbi.nlm.nih.gov/genomes/all/GCF/001/430/865/GCF_001430865.1_ASM143086v1/GCF_001430865.1_ASM143086v1_genomic.fna.gz
GCF_001433715.1	1160720	Alteromonas stellipolaris LMG 21856	ftp://ftp.ncbi.nlm.nih.gov/genomes/all/GCF/001/433/715/GCF_001433715.1_ASM143371v1/GCF_001433715.1_ASM143371v1_genomic.fna.gz
GCF_000439595.1	1300259	Alteromonas mediterranea UM4b	ftp://ftp.ncbi.nlm.nih.gov/genomes/all/GCF/000/439/595/GCF_000439595.1_ASM43959v1/GCF_000439595.1_ASM43959v1_genomic.fna.gz
GCF_000934525.1	589873	Alteromonas australica	ftp://ftp.ncbi.nlm.nih.gov/genomes/all/GCF/000/934/525/GCF_000934525.1_ASM93452v1/GCF_000934525.1_ASM93452v1_genomic.fna.gz
GCF_001558255.1	673	Grimontia hollisae	ftp://ftp.ncbi.nlm.nih.gov/genomes/all/GCF/001/558/255/GCF_001558255.1_ASM155825v1/GCF_001558255.1_ASM155825v1_genomic.fna.gz
GCF_000015265.1	196162	Nocardioides sp. JS614	ftp://ftp.ncbi.nlm.nih.gov/genomes/all/GCF/000/015/265/GCF_000015265.1_ASM1526v1/GCF_000015265.1_ASM1526v1_genomic.fna.gz
GCF_001653335.1	1300347	Nocardioides dokdonensis FR1436	ftp://ftp.ncbi.nlm.nih.gov/genomes/all/GCF/001/653/335/GCF_001653335.1_ASM165333v1/GCF_001653335.1_ASM165333v1_genomic.fna.gz
GCF_002305875.1	43	Cystobacter fuscus	ftp://ftp.ncbi.nlm.nih.gov/genomes/all/GCF/002/305/875/GCF_002305875.1_ASM230587v1/GCF_002305875.1_ASM230587v1_genomic.fna.gz
GCF_000341395.1	1167006	Desulfocapsa sulfexigens DSM 10523	ftp://ftp.ncbi.nlm.nih.gov/genomes/all/GCF/000/341/395/GCF_000341395.1_ASM34139v1/GCF_000341395.1_ASM34139v1_genomic.fna.gz
GCF_000020625.1	290512	Prosthecochloris aestuarii DSM 271	ftp://ftp.ncbi.nlm.nih.gov/genomes/all/GCF/000/020/625/GCF_000020625.1_ASM2062v1/GCF_000020625.1_ASM2062v1_genomic.fna.gz
GCF_001687065.1	1868325	Prosthecochloris sp. CIB 2401	ftp://ftp.ncbi.nlm.nih.gov/genomes/all/GCF/001/687/065/GCF_001687065.1_ASM168706v1/GCF_001687065.1_ASM168706v1_genomic.fna.gz
GCF_002113825.1	1974213	Prosthecochloris sp. HL-130-GSB	ftp://ftp.ncbi.nlm.nih.gov/genomes/all/GCF/002/113/825/GCF_002113825.1_ASM211382v1/GCF_002113825.1_ASM211382v1_genomic.fna.gz
GCF_000967305.2	511	Alcaligenes faecalis	ftp://ftp.ncbi.nlm.nih.gov/genomes/all/GCF/000/967/305/GCF_000967305.2_ASM96730v2/GCF_000967305.2_ASM96730v2_genomic.fna.gz
GCF_002242175.1	511	Alcaligenes faecalis	ftp://ftp.ncbi.nlm.nih.gov/genomes/all/GCF/002/242/175/GCF_002242175.1_ASM224217v1/GCF_002242175.1_ASM224217v1_genomic.fna.gz
GCF_002443155.1	511	Alcaligenes faecalis	ftp://ftp.ncbi.nlm.nih.gov/genomes/all/GCF/002/443/155/GCF_002443155.1_ASM244315v1/GCF_002443155.1_ASM244315v1_genomic.fna.gz
GCF_000212395.1	747365	Thermodesulfobium narugense DSM 14796	ftp://ftp.ncbi.nlm.nih.gov/genomes/all/GCF/000/212/395/GCF_000212395.1_ASM21239v1/GCF_000212395.1_ASM21239v1_genomic.fna.gz
GCF_000215705.1	365046	Ramlibacter tataouinensis TTB310	ftp://ftp.ncbi.nlm.nih.gov/genomes/all/GCF/000/215/705/GCF_000215705.1_ASM21570v1/GCF_000215705.1_ASM21570v1_genomic.fna.gz
GCF_001580455.1	94132	Ramlibacter tataouinensis	ftp://ftp.ncbi.nlm.nih.gov/genomes/all/GCF/001/580/455/GCF_001580455.1_ASM158045v1/GCF_001580455.1_ASM158045v1_genomic.fna.gz
GCF_000318825.1	1071769	Chlamydia trachomatis L1/440/LN	ftp://ftp.ncbi.nlm.nih.gov/genomes/all/GCF/000/318/825/GCF_000318825.1_ASM31882v1/GCF_000318825.1_ASM31882v1_genomic.fna.gz
GCF_002088315.1	813	Chlamydia trachomatis	ftp://ftp.ncbi.nlm.nih.gov/genomes/all/GCF/002/088/315/GCF_002088315.1_ASM208831v1/GCF_002088315.1_ASM208831v1_genomic.fna.gz
GCF_001007125.1	83558	Chlamydia pneumoniae	ftp://ftp.ncbi.nlm.nih.gov/genomes/all/GCF/001/007/125/GCF_001007125.1_CM1/GCF_001007125.1_CM1_genomic.fna.gz
GCF_000023465.1	655815	Zunongwangia profunda SM-A87	ftp://ftp.ncbi.nlm.nih.gov/genomes/all/GCF/000/023/465/GCF_000023465.1_ASM2346v1/GCF_000023465.1_ASM2346v1_genomic.fna.gz
GCF_000317575.1	111780	Stanieria cyanosphaera PCC 7437	ftp://ftp.ncbi.nlm.nih.gov/genomes/all/GCF/000/317/575/GCF_000317575.1_ASM31757v1/GCF_000317575.1_ASM31757v1_genomic.fna.gz
GCF_002355455.1	1807358	Stanieria sp. NIES-3757	ftp://ftp.ncbi.nlm.nih.gov/genomes/all/GCF/002/355/455/GCF_002355455.1_ASM235545v1/GCF_002355455.1_ASM235545v1_genomic.fna.gz
GCF_000024265.1	479437	Eggerthella lenta DSM 2243	ftp://ftp.ncbi.nlm.nih.gov/genomes/all/GCF/000/024/265/GCF_000024265.1_ASM2426v1/GCF_000024265.1_ASM2426v1_genomic.fna.gz
GCF_002148255.1	84112	Eggerthella lenta	ftp://ftp.ncbi.nlm.nih.gov/genomes/all/GCF/002/148/255/GCF_002148255.1_ASM214825v1/GCF_002148255.1_ASM214825v1_genomic.fna.gz
GCF_000270285.1	502558	Eggerthella sp. YY7918	ftp://ftp.ncbi.nlm.nih.gov/genomes/all/GCF/000/270/285/GCF_000270285.1_ASM27028v1/GCF_000270285.1_ASM27028v1_genomic.fna.gz
GCF_000145255.1	395494	Gallionella capsiferriformans ES-2	ftp://ftp.ncbi.nlm.nih.gov/genomes/all/GCF/000/145/255/GCF_000145255.1_ASM14525v1/GCF_000145255.1_ASM14525v1_genomic.fna.gz
GCF_002355755.1	1351	Enterococcus faecalis	ftp://ftp.ncbi.nlm.nih.gov/genomes/all/GCF/002/355/755/GCF_002355755.1_ASM235575v1/GCF_002355755.1_ASM235575v1_genomic.fna.gz
GCF_002007625.1	1352	Enterococcus faecium	ftp://ftp.ncbi.nlm.nih.gov/genomes/all/GCF/002/007/625/GCF_002007625.1_ASM200762v1/GCF_002007625.1_ASM200762v1_genomic.fna.gz
GCF_000157355.2	565655	Enterococcus casseliflavus EC20	ftp://ftp.ncbi.nlm.nih.gov/genomes/all/GCF/000/157/355/GCF_000157355.2_ASM15735v2/GCF_000157355.2_ASM15735v2_genomic.fna.gz
GCF_000265405.1	866536	Belliella baltica DSM 15883	ftp://ftp.ncbi.nlm.nih.gov/genomes/all/GCF/000/265/405/GCF_000265405.1_ASM26540v1/GCF_000265405.1_ASM26540v1_genomic.fna.gz
GCF_001548195.1	28131	Prevotella intermedia	ftp://ftp.ncbi.nlm.nih.gov/genomes/all/GCF/001/548/195/GCF_001548195.1_ASM154819v1/GCF_001548195.1_ASM154819v1_genomic.fna.gz
GCF_000144405.1	553174	Prevotella melaninogenica ATCC 25845	ftp://ftp.ncbi.nlm.nih.gov/genomes/all/GCF/000/144/405/GCF_000144405.1_ASM14440v1/GCF_000144405.1_ASM14440v1_genomic.fna.gz
GCF_001262015.1	1236517	Prevotella fusca JCM 17724	ftp://ftp.ncbi.nlm.nih.gov/genomes/all/GCF/001/262/015/GCF_001262015.1_ASM126201v1/GCF_001262015.1_ASM126201v1_genomic.fna.gz
GCF_000020965.1	309799	Dictyoglomus thermophilum H-6-12	ftp://ftp.ncbi.nlm.nih.gov/genomes/all/GCF/000/020/965/GCF_000020965.1_ASM2096v1/GCF_000020965.1_ASM2096v1_genomic.fna.gz
GCF_000021645.1	515635	Dictyoglomus turgidum DSM 6724	ftp://ftp.ncbi.nlm.nih.gov/genomes/all/GCF/000/021/645/GCF_000021645.1_ASM2164v1/GCF_000021645.1_ASM2164v1_genomic.fna.gz
GCF_002286255.1	1308	Streptococcus thermophilus	ftp://ftp.ncbi.nlm.nih.gov/genomes/all/GCF/002/286/255/GCF_002286255.1_ASM228625v1/GCF_002286255.1_ASM228625v1_genomic.fna.gz
GCF_000013545.1	370554	Streptococcus pyogenes MGAS10750	ftp://ftp.ncbi.nlm.nih.gov/genomes/all/GCF/000/013/545/GCF_000013545.1_ASM1354v1/GCF_000013545.1_ASM1354v1_genomic.fna.gz
GCF_000463385.1	862966	Streptococcus intermedius C270	ftp://ftp.ncbi.nlm.nih.gov/genomes/all/GCF/000/463/385/GCF_000463385.1_ASM46338v1/GCF_000463385.1_ASM46338v1_genomic.fna.gz
GCF_000317895.1	1069642	Bdellovibrio bacteriovorus str. Tiberius	ftp://ftp.ncbi.nlm.nih.gov/genomes/all/GCF/000/317/895/GCF_000317895.1_ASM31789v1/GCF_000317895.1_ASM31789v1_genomic.fna.gz
GCF_000691605.1	959	Bdellovibrio bacteriovorus	ftp://ftp.ncbi.nlm.nih.gov/genomes/all/GCF/000/691/605/GCF_000691605.1_ASM69160v1/GCF_000691605.1_ASM69160v1_genomic.fna.gz
GCF_000348725.1	1184267	Bdellovibrio exovorus JSS	ftp://ftp.ncbi.nlm.nih.gov/genomes/all/GCF/000/348/725/GCF_000348725.1_ASM34872v1/GCF_000348725.1_ASM34872v1_genomic.fna.gz
GCF_002237555.1	74033	Antarctobacter heliothermus	ftp://ftp.ncbi.nlm.nih.gov/genomes/all/GCF/002/237/555/GCF_002237555.1_ASM223755v1/GCF_002237555.1_ASM223755v1_genomic.fna.gz
GCF_000304415.1	1230587	Sinorhizobium meliloti Rm41	ftp://ftp.ncbi.nlm.nih.gov/genomes/all/GCF/000/304/415/GCF_000304415.1_RM41/GCF_000304415.1_RM41_genomic.fna.gz
GCF_002197145.1	382	Sinorhizobium meliloti	ftp://ftp.ncbi.nlm.nih.gov/genomes/all/GCF/002/197/145/GCF_002197145.1_ASM219714v1/GCF_002197145.1_ASM219714v1_genomic.fna.gz
GCF_000017145.1	366394	Sinorhizobium medicae WSM419	ftp://ftp.ncbi.nlm.nih.gov/genomes/all/GCF/000/017/145/GCF_000017145.1_ASM1714v1/GCF_000017145.1_ASM1714v1_genomic.fna.gz
GCF_000280495.2	1177180	Kosakonia radicincitans DSM 16656	ftp://ftp.ncbi.nlm.nih.gov/genomes/all/GCF/000/280/495/GCF_000280495.2_ASM28049v2/GCF_000280495.2_ASM28049v2_genomic.fna.gz
GCF_001658025.1	497725	Kosakonia oryzae	ftp://ftp.ncbi.nlm.nih.gov/genomes/all/GCF/001/658/025/GCF_001658025.1_ASM165802v1/GCF_001658025.1_ASM165802v1_genomic.fna.gz
GCF_001683395.1	1158459	Kosakonia sacchari	ftp://ftp.ncbi.nlm.nih.gov/genomes/all/GCF/001/683/395/GCF_001683395.1_ASM168339v1/GCF_001683395.1_ASM168339v1_genomic.fna.gz
GCF_000215105.1	743718	Isoptericola variabilis 225	ftp://ftp.ncbi.nlm.nih.gov/genomes/all/GCF/000/215/105/GCF_000215105.1_ASM21510v1/GCF_000215105.1_ASM21510v1_genomic.fna.gz
GCF_001636295.1	1300344	Isoptericola dokdonensis DS-3	ftp://ftp.ncbi.nlm.nih.gov/genomes/all/GCF/001/636/295/GCF_001636295.1_ASM163629v1/GCF_001636295.1_ASM163629v1_genomic.fna.gz
GCF_002240355.1	530584	Prauserella marina	ftp://ftp.ncbi.nlm.nih.gov/genomes/all/GCF/002/240/355/GCF_002240355.1_ASM224035v1/GCF_002240355.1_ASM224035v1_genomic.fna.gz
GCF_002096055.1	1619308	Cnuibacter physcomitrellae	ftp://ftp.ncbi.nlm.nih.gov/genomes/all/GCF/002/096/055/GCF_002096055.1_ASM209605v1/GCF_002096055.1_ASM209605v1_genomic.fna.gz
GCF_000227685.2	713585	Thioalkalivibrio paradoxus ARh 1	ftp://ftp.ncbi.nlm.nih.gov/genomes/all/GCF/000/227/685/GCF_000227685.2_ASM22768v3/GCF_000227685.2_ASM22768v3_genomic.fna.gz
GCF_000025545.1	396595	Thioalkalivibrio sp. K90mix	ftp://ftp.ncbi.nlm.nih.gov/genomes/all/GCF/000/025/545/GCF_000025545.1_ASM2554v1/GCF_000025545.1_ASM2554v1_genomic.fna.gz
GCF_000021985.1	396588	Thioalkalivibrio sulfidiphilus HL-EbGr7	ftp://ftp.ncbi.nlm.nih.gov/genomes/all/GCF/000/021/985/GCF_000021985.1_ASM2198v1/GCF_000021985.1_ASM2198v1_genomic.fna.gz
GCF_000144695.1	574087	Acetohalobium arabaticum DSM 5501	ftp://ftp.ncbi.nlm.nih.gov/genomes/all/GCF/000/144/695/GCF_000144695.1_ASM14469v1/GCF_000144695.1_ASM14469v1_genomic.fna.gz
GCF_001477625.1	1768242	Paucibacter sp. KCTC 42545	ftp://ftp.ncbi.nlm.nih.gov/genomes/all/GCF/001/477/625/GCF_001477625.1_ASM147762v1/GCF_001477625.1_ASM147762v1_genomic.fna.gz
GCF_001953215.1	1904640	Betaproteobacteria bacterium GR16-43	ftp://ftp.ncbi.nlm.nih.gov/genomes/all/GCF/001/953/215/GCF_001953215.1_ASM195321v1/GCF_001953215.1_ASM195321v1_genomic.fna.gz
GCF_002162335.1	1710	Cellulosimicrobium cellulans	ftp://ftp.ncbi.nlm.nih.gov/genomes/all/GCF/002/162/335/GCF_002162335.1_ASM216233v1/GCF_002162335.1_ASM216233v1_genomic.fna.gz
GCF_002105775.1	1980001	Cellulosimicrobium sp. TH-20	ftp://ftp.ncbi.nlm.nih.gov/genomes/all/GCF/002/105/775/GCF_002105775.1_ASM210577v1/GCF_002105775.1_ASM210577v1_genomic.fna.gz
GCF_000175255.2	555217	Zymomonas mobilis subsp. mobilis ATCC 10988	ftp://ftp.ncbi.nlm.nih.gov/genomes/all/GCF/000/175/255/GCF_000175255.2_ASM17525v2/GCF_000175255.2_ASM17525v2_genomic.fna.gz
GCF_000498655.1	627343	Zymomonas mobilis subsp. mobilis str. CP4 = NRRL B-14023	ftp://ftp.ncbi.nlm.nih.gov/genomes/all/GCF/000/498/655/GCF_000498655.1_ASM49865v1/GCF_000498655.1_ASM49865v1_genomic.fna.gz
GCF_000576165.1	627343	Zymomonas mobilis subsp. mobilis str. CP4 = NRRL B-14023	ftp://ftp.ncbi.nlm.nih.gov/genomes/all/GCF/000/576/165/GCF_000576165.1_ASM57616v1/GCF_000576165.1_ASM57616v1_genomic.fna.gz
GCF_000021485.1	243159	Acidithiobacillus ferrooxidans ATCC 23270	ftp://ftp.ncbi.nlm.nih.gov/genomes/all/GCF/000/021/485/GCF_000021485.1_ASM2148v1/GCF_000021485.1_ASM2148v1_genomic.fna.gz
GCF_000221025.1	990288	Acidithiobacillus caldus SM-1	ftp://ftp.ncbi.nlm.nih.gov/genomes/all/GCF/000/221/025/GCF_000221025.1_ASM22102v1/GCF_000221025.1_ASM22102v1_genomic.fna.gz
GCF_000214095.2	743299	Acidithiobacillus ferrivorans SS3	ftp://ftp.ncbi.nlm.nih.gov/genomes/all/GCF/000/214/095/GCF_000214095.2_ASM21409v3/GCF_000214095.2_ASM21409v3_genomic.fna.gz
GCF_000271665.2	1192197	Pelosinus fermentans JBW45	ftp://ftp.ncbi.nlm.nih.gov/genomes/all/GCF/000/271/665/GCF_000271665.2_ASM27166v2/GCF_000271665.2_ASM27166v2_genomic.fna.gz
GCF_000725345.1	484770	Pelosinus sp. UFO1	ftp://ftp.ncbi.nlm.nih.gov/genomes/all/GCF/000/725/345/GCF_000725345.1_ASM72534v1/GCF_000725345.1_ASM72534v1_genomic.fna.gz
GCF_001190945.1	571913	Luteipulveratus mongoliensis	ftp://ftp.ncbi.nlm.nih.gov/genomes/all/GCF/001/190/945/GCF_001190945.1_ASM119094v1/GCF_001190945.1_ASM119094v1_genomic.fna.gz
GCF_000021325.1	272568	Gluconacetobacter diazotrophicus PA1 5	ftp://ftp.ncbi.nlm.nih.gov/genomes/all/GCF/000/021/325/GCF_000021325.1_ASM2132v1/GCF_000021325.1_ASM2132v1_genomic.fna.gz
GCF_000067045.1	272568	Gluconacetobacter diazotrophicus PA1 5	ftp://ftp.ncbi.nlm.nih.gov/genomes/all/GCF/000/067/045/GCF_000067045.1_ASM6704v1/GCF_000067045.1_ASM6704v1_genomic.fna.gz
GCF_000828835.1	40754	Thioploca ingrica	ftp://ftp.ncbi.nlm.nih.gov/genomes/all/GCF/000/828/835/GCF_000828835.1_ASM82883v1/GCF_000828835.1_ASM82883v1_genomic.fna.gz
GCF_000196495.1	316275	Aliivibrio salmonicida LFI1238	ftp://ftp.ncbi.nlm.nih.gov/genomes/all/GCF/000/196/495/GCF_000196495.1_ASM19649v1/GCF_000196495.1_ASM19649v1_genomic.fna.gz
GCF_000953695.1	80852	Aliivibrio wodanis	ftp://ftp.ncbi.nlm.nih.gov/genomes/all/GCF/000/953/695/GCF_000953695.1_AWOD1/GCF_000953695.1_AWOD1_genomic.fna.gz
GCF_000014245.1	266779	Chelativorans sp. BNC1	ftp://ftp.ncbi.nlm.nih.gov/genomes/all/GCF/000/014/245/GCF_000014245.1_ASM1424v1/GCF_000014245.1_ASM1424v1_genomic.fna.gz
GCF_000010325.1	387092	Nitratiruptor sp. SB155-2	ftp://ftp.ncbi.nlm.nih.gov/genomes/all/GCF/000/010/325/GCF_000010325.1_ASM1032v1/GCF_000010325.1_ASM1032v1_genomic.fna.gz
GCF_000521505.1	1247726	Advenella mimigardefordensis DPN7	ftp://ftp.ncbi.nlm.nih.gov/genomes/all/GCF/000/521/505/GCF_000521505.1_ASM52150v1/GCF_000521505.1_ASM52150v1_genomic.fna.gz
GCF_000219915.2	1036672	Advenella kashmirensis WT001	ftp://ftp.ncbi.nlm.nih.gov/genomes/all/GCF/000/219/915/GCF_000219915.2_ASM21991v3/GCF_000219915.2_ASM21991v3_genomic.fna.gz
GCF_000750195.1	979	Cellulophaga lytica	ftp://ftp.ncbi.nlm.nih.gov/genomes/all/GCF/000/750/195/GCF_000750195.1_ASM75019v1/GCF_000750195.1_ASM75019v1_genomic.fna.gz
GCF_000186265.1	688270	Cellulophaga algicola DSM 14237	ftp://ftp.ncbi.nlm.nih.gov/genomes/all/GCF/000/186/265/GCF_000186265.1_ASM18626v1/GCF_000186265.1_ASM18626v1_genomic.fna.gz
GCF_000477035.2	1348585	Cellulophaga baltica NN016038	ftp://ftp.ncbi.nlm.nih.gov/genomes/all/GCF/000/477/035/GCF_000477035.2_ASM47703v2/GCF_000477035.2_ASM47703v2_genomic.fna.gz
GCF_000317635.1	65093	Halothece sp. PCC 7418	ftp://ftp.ncbi.nlm.nih.gov/genomes/all/GCF/000/317/635/GCF_000317635.1_ASM31763v1/GCF_000317635.1_ASM31763v1_genomic.fna.gz
GCF_001439585.2	1450761	Aneurinibacillus sp. XH2	ftp://ftp.ncbi.nlm.nih.gov/genomes/all/GCF/001/439/585/GCF_001439585.2_ASM143958v2/GCF_001439585.2_ASM143958v2_genomic.fna.gz
GCF_002355375.1	1500254	Aneurinibacillus soli	ftp://ftp.ncbi.nlm.nih.gov/genomes/all/GCF/002/355/375/GCF_002355375.1_ASM235537v1/GCF_002355375.1_ASM235537v1_genomic.fna.gz
GCF_001720485.1	28258	Cobetia marina	ftp://ftp.ncbi.nlm.nih.gov/genomes/all/GCF/001/720/485/GCF_001720485.1_ASM172048v1/GCF_001720485.1_ASM172048v1_genomic.fna.gz
GCF_001687625.2	192421	Planococcus maritimus	ftp://ftp.ncbi.nlm.nih.gov/genomes/all/GCF/001/687/625/GCF_001687625.2_ASM168762v2/GCF_001687625.2_ASM168762v2_genomic.fna.gz
GCF_001687605.2	1038856	Planococcus plakortidis	ftp://ftp.ncbi.nlm.nih.gov/genomes/all/GCF/001/687/605/GCF_001687605.2_ASM168760v2/GCF_001687605.2_ASM168760v2_genomic.fna.gz
GCF_000785555.1	1526927	Planococcus sp. PAMC 21323	ftp://ftp.ncbi.nlm.nih.gov/genomes/all/GCF/000/785/555/GCF_000785555.1_ASM78555v1/GCF_000785555.1_ASM78555v1_genomic.fna.gz

## Sheet: Marine
Marine dataset
assembly_accession	taxid	organism_name	ftp_url
GCF_002222635.1	1402135	Sulfitobacter pseudonitzschiae	ftp://ftp.ncbi.nlm.nih.gov/genomes/all/GCF/002/222/635/GCF_002222635.1_ASM222263v1/GCF_002222635.1_ASM222263v1_genomic.fna.gz
GCF_001886735.1	1917485	Sulfitobacter sp. AM1-D1	ftp://ftp.ncbi.nlm.nih.gov/genomes/all/GCF/001/886/735/GCF_001886735.1_ASM188673v1/GCF_001886735.1_ASM188673v1_genomic.fna.gz
GCF_001642675.1	224911	Bradyrhizobium diazoefficiens USDA 110	ftp://ftp.ncbi.nlm.nih.gov/genomes/all/GCF/001/642/675/GCF_001642675.1_ASM164267v1/GCF_001642675.1_ASM164267v1_genomic.fna.gz
GCF_000015165.1	288000	Bradyrhizobium sp. BTAi1	ftp://ftp.ncbi.nlm.nih.gov/genomes/all/GCF/000/015/165/GCF_000015165.1_ASM1516v1/GCF_000015165.1_ASM1516v1_genomic.fna.gz
GCF_000026145.1	114615	Bradyrhizobium sp. ORS 278	ftp://ftp.ncbi.nlm.nih.gov/genomes/all/GCF/000/026/145/GCF_000026145.1_ASM2614v1/GCF_000026145.1_ASM2614v1_genomic.fna.gz
GCF_002119805.1	1855823	Macrococcus canis	ftp://ftp.ncbi.nlm.nih.gov/genomes/all/GCF/002/119/805/GCF_002119805.1_ASM211980v1/GCF_002119805.1_ASM211980v1_genomic.fna.gz
GCF_000010585.1	458233	Macrococcus caseolyticus JCSC5402	ftp://ftp.ncbi.nlm.nih.gov/genomes/all/GCF/000/010/585/GCF_000010585.1_ASM1058v1/GCF_000010585.1_ASM1058v1_genomic.fna.gz
GCF_002313045.1	1898474	Macrococcus sp. IME1552	ftp://ftp.ncbi.nlm.nih.gov/genomes/all/GCF/002/313/045/GCF_002313045.1_ASM231304v1/GCF_002313045.1_ASM231304v1_genomic.fna.gz
GCF_000963865.1	516051	Muricauda lutaonensis	ftp://ftp.ncbi.nlm.nih.gov/genomes/all/GCF/000/963/865/GCF_000963865.1_ASM96386v1/GCF_000963865.1_ASM96386v1_genomic.fna.gz
GCF_000224085.1	886377	Muricauda ruestringensis DSM 13258	ftp://ftp.ncbi.nlm.nih.gov/genomes/all/GCF/000/224/085/GCF_000224085.1_ASM22408v1/GCF_000224085.1_ASM22408v1_genomic.fna.gz
GCF_002163585.1	53336	Tatumella citrea	ftp://ftp.ncbi.nlm.nih.gov/genomes/all/GCF/002/163/585/GCF_002163585.1_ASM216358v1/GCF_002163585.1_ASM216358v1_genomic.fna.gz
GCF_002163605.1	53336	Tatumella citrea	ftp://ftp.ncbi.nlm.nih.gov/genomes/all/GCF/002/163/605/GCF_002163605.1_ASM216360v1/GCF_002163605.1_ASM216360v1_genomic.fna.gz
GCF_000264455.2	1110502	Tistrella mobilis KA081020-065	ftp://ftp.ncbi.nlm.nih.gov/genomes/all/GCF/000/264/455/GCF_000264455.2_ASM26445v2/GCF_000264455.2_ASM26445v2_genomic.fna.gz
GCF_000829965.1	54291	Raoultella ornithinolytica	ftp://ftp.ncbi.nlm.nih.gov/genomes/all/GCF/000/829/965/GCF_000829965.1_ASM82996v1/GCF_000829965.1_ASM82996v1_genomic.fna.gz
GCF_001700855.1	54291	Raoultella ornithinolytica	ftp://ftp.ncbi.nlm.nih.gov/genomes/all/GCF/001/700/855/GCF_001700855.1_ASM170085v1/GCF_001700855.1_ASM170085v1_genomic.fna.gz
GCF_002214825.1	54291	Raoultella ornithinolytica	ftp://ftp.ncbi.nlm.nih.gov/genomes/all/GCF/002/214/825/GCF_002214825.1_ASM221482v1/GCF_002214825.1_ASM221482v1_genomic.fna.gz
GCF_000012605.1	317025	Hydrogenovibrio crunogenus XCL-2	ftp://ftp.ncbi.nlm.nih.gov/genomes/all/GCF/000/012/605/GCF_000012605.1_ASM1260v1/GCF_000012605.1_ASM1260v1_genomic.fna.gz
GCF_000010305.1	379066	Gemmatimonas aurantiaca T-27	ftp://ftp.ncbi.nlm.nih.gov/genomes/all/GCF/000/010/305/GCF_000010305.1_ASM1030v1/GCF_000010305.1_ASM1030v1_genomic.fna.gz
GCF_000695095.2	1379270	Gemmatimonas phototrophica	ftp://ftp.ncbi.nlm.nih.gov/genomes/all/GCF/000/695/095/GCF_000695095.2_ASM69509v2/GCF_000695095.2_ASM69509v2_genomic.fna.gz
GCF_000015025.1	351607	Acidothermus cellulolyticus 11B	ftp://ftp.ncbi.nlm.nih.gov/genomes/all/GCF/000/015/025/GCF_000015025.1_ASM1502v1/GCF_000015025.1_ASM1502v1_genomic.fna.gz
GCF_001999945.1	260552	Microbulbifer agarilyticus	ftp://ftp.ncbi.nlm.nih.gov/genomes/all/GCF/001/999/945/GCF_001999945.1_ASM199994v1/GCF_001999945.1_ASM199994v1_genomic.fna.gz
GCF_001750105.1	1769779	Microbulbifer aggregans	ftp://ftp.ncbi.nlm.nih.gov/genomes/all/GCF/001/750/105/GCF_001750105.1_ASM175010v1/GCF_001750105.1_ASM175010v1_genomic.fna.gz
GCF_001617625.1	252514	Microbulbifer thermotolerans	ftp://ftp.ncbi.nlm.nih.gov/genomes/all/GCF/001/617/625/GCF_001617625.1_ASM161762v1/GCF_001617625.1_ASM161762v1_genomic.fna.gz
GCF_001579945.1	465721	Steroidobacter denitrificans	ftp://ftp.ncbi.nlm.nih.gov/genomes/all/GCF/001/579/945/GCF_001579945.1_ASM157994v1/GCF_001579945.1_ASM157994v1_genomic.fna.gz
GCF_000661895.1	42256	Rubrobacter radiotolerans	ftp://ftp.ncbi.nlm.nih.gov/genomes/all/GCF/000/661/895/GCF_000661895.1_ASM66189v1/GCF_000661895.1_ASM66189v1_genomic.fna.gz
GCF_000014185.1	266117	Rubrobacter xylanophilus DSM 9941	ftp://ftp.ncbi.nlm.nih.gov/genomes/all/GCF/000/014/185/GCF_000014185.1_ASM1418v1/GCF_000014185.1_ASM1418v1_genomic.fna.gz
GCF_002356355.1	585455	Thiohalobacter thiocyanaticus	ftp://ftp.ncbi.nlm.nih.gov/genomes/all/GCF/002/356/355/GCF_002356355.1_ASM235635v1/GCF_002356355.1_ASM235635v1_genomic.fna.gz
GCF_001280365.1	615	Serratia marcescens	ftp://ftp.ncbi.nlm.nih.gov/genomes/all/GCF/001/280/365/GCF_001280365.1_ASM128036v1/GCF_001280365.1_ASM128036v1_genomic.fna.gz
GCF_900029885.1	1401254	Serratia marcescens SMB2099	ftp://ftp.ncbi.nlm.nih.gov/genomes/all/GCF/900/029/885/GCF_900029885.1_Sm_SMB2099/GCF_900029885.1_Sm_SMB2099_genomic.fna.gz
GCF_001572725.1	61652	Serratia rubidaea	ftp://ftp.ncbi.nlm.nih.gov/genomes/all/GCF/001/572/725/GCF_001572725.1_ASM157272v1/GCF_001572725.1_ASM157272v1_genomic.fna.gz
GCF_000013405.1	56780	Syntrophus aciditrophicus SB	ftp://ftp.ncbi.nlm.nih.gov/genomes/all/GCF/000/013/405/GCF_000013405.1_ASM1340v1/GCF_000013405.1_ASM1340v1_genomic.fna.gz
GCF_001640985.1	584	Proteus mirabilis	ftp://ftp.ncbi.nlm.nih.gov/genomes/all/GCF/001/640/985/GCF_001640985.1_ASM164098v1/GCF_001640985.1_ASM164098v1_genomic.fna.gz
GCF_002310875.1	584	Proteus mirabilis	ftp://ftp.ncbi.nlm.nih.gov/genomes/all/GCF/002/310/875/GCF_002310875.1_ASM231087v1/GCF_002310875.1_ASM231087v1_genomic.fna.gz
GCF_001281565.1	585	Proteus vulgaris	ftp://ftp.ncbi.nlm.nih.gov/genomes/all/GCF/001/281/565/GCF_001281565.1_ASM128156v1/GCF_001281565.1_ASM128156v1_genomic.fna.gz
GCF_000418325.1	1254432	Sorangium cellulosum So0157-2	ftp://ftp.ncbi.nlm.nih.gov/genomes/all/GCF/000/418/325/GCF_000418325.1_ASM41832v1/GCF_000418325.1_ASM41832v1_genomic.fna.gz
GCF_000067165.1	448385	Sorangium cellulosum So ce56	ftp://ftp.ncbi.nlm.nih.gov/genomes/all/GCF/000/067/165/GCF_000067165.1_ASM6716v1/GCF_000067165.1_ASM6716v1_genomic.fna.gz
GCF_000016985.1	293826	Alkaliphilus metalliredigens QYMF	ftp://ftp.ncbi.nlm.nih.gov/genomes/all/GCF/000/016/985/GCF_000016985.1_ASM1698v1/GCF_000016985.1_ASM1698v1_genomic.fna.gz
GCF_000018325.1	350688	Alkaliphilus oremlandii OhILAs	ftp://ftp.ncbi.nlm.nih.gov/genomes/all/GCF/000/018/325/GCF_000018325.1_ASM1832v1/GCF_000018325.1_ASM1832v1_genomic.fna.gz
GCF_000299235.1	1048260	Leptospirillum ferriphilum ML-04	ftp://ftp.ncbi.nlm.nih.gov/genomes/all/GCF/000/299/235/GCF_000299235.1_ASM29923v1/GCF_000299235.1_ASM29923v1_genomic.fna.gz
GCF_000284315.1	1162668	Leptospirillum ferrooxidans C2-3	ftp://ftp.ncbi.nlm.nih.gov/genomes/all/GCF/000/284/315/GCF_000284315.1_ASM28431v1/GCF_000284315.1_ASM28431v1_genomic.fna.gz
GCF_001186405.1	1660083	Leptospirillum sp. Group II 'CF-1'	ftp://ftp.ncbi.nlm.nih.gov/genomes/all/GCF/001/186/405/GCF_001186405.1_ASM118640v1/GCF_001186405.1_ASM118640v1_genomic.fna.gz
GCF_000179635.2	697329	Ruminococcus albus 7 = DSM 20455	ftp://ftp.ncbi.nlm.nih.gov/genomes/all/GCF/000/179/635/GCF_000179635.2_ASM17963v2/GCF_000179635.2_ASM17963v2_genomic.fna.gz
GCF_000723465.1	1160721	Ruminococcus bicirculans	ftp://ftp.ncbi.nlm.nih.gov/genomes/all/GCF/000/723/465/GCF_000723465.1_Rb803/GCF_000723465.1_Rb803_genomic.fna.gz
GCF_000967915.1	61635	Acholeplasma brassicae	ftp://ftp.ncbi.nlm.nih.gov/genomes/all/GCF/000/967/915/GCF_000967915.1_ASM96791v1/GCF_000967915.1_ASM96791v1_genomic.fna.gz
GCF_000953195.1	35623	Acholeplasma oculi	ftp://ftp.ncbi.nlm.nih.gov/genomes/all/GCF/000/953/195/GCF_000953195.1_Acholeplasma_oculi_strain_19L/GCF_000953195.1_Acholeplasma_oculi_strain_19L_genomic.fna.gz
GCF_000968055.1	1318466	Acholeplasma palmae J233	ftp://ftp.ncbi.nlm.nih.gov/genomes/all/GCF/000/968/055/GCF_000968055.1_ASM96805v1/GCF_000968055.1_ASM96805v1_genomic.fna.gz
GCF_000512895.1	871738	Dehalobacter restrictus DSM 9455	ftp://ftp.ncbi.nlm.nih.gov/genomes/all/GCF/000/512/895/GCF_000512895.1_ASM51289v1/GCF_000512895.1_ASM51289v1_genomic.fna.gz
GCF_000305815.1	1131462	Dehalobacter sp. CF	ftp://ftp.ncbi.nlm.nih.gov/genomes/all/GCF/000/305/815/GCF_000305815.1_ASM30581v1/GCF_000305815.1_ASM30581v1_genomic.fna.gz
GCF_000305775.1	1147129	Dehalobacter sp. DCA	ftp://ftp.ncbi.nlm.nih.gov/genomes/all/GCF/000/305/775/GCF_000305775.1_ASM30577v1/GCF_000305775.1_ASM30577v1_genomic.fna.gz
GCF_000024125.1	313596	Robiginitalea biformata HTCC2501	ftp://ftp.ncbi.nlm.nih.gov/genomes/all/GCF/000/024/125/GCF_000024125.1_ASM2412v1/GCF_000024125.1_ASM2412v1_genomic.fna.gz
GCF_000024945.1	479436	Veillonella parvula DSM 2008	ftp://ftp.ncbi.nlm.nih.gov/genomes/all/GCF/000/024/945/GCF_000024945.1_ASM2494v1/GCF_000024945.1_ASM2494v1_genomic.fna.gz
GCF_900186885.1	29466	Veillonella parvula	ftp://ftp.ncbi.nlm.nih.gov/genomes/all/GCF/900/186/885/GCF_900186885.1_48903_D01/GCF_900186885.1_48903_D01_genomic.fna.gz
GCF_900187285.1	248315	Veillonella rodentium	ftp://ftp.ncbi.nlm.nih.gov/genomes/all/GCF/900/187/285/GCF_900187285.1_51342_C02/GCF_900187285.1_51342_C02_genomic.fna.gz
GCF_001632845.1	1442136	Ectothiorhodospira sp. BSL-9	ftp://ftp.ncbi.nlm.nih.gov/genomes/all/GCF/001/632/845/GCF_001632845.1_ASM163284v1/GCF_001632845.1_ASM163284v1_genomic.fna.gz
GCF_000967895.1	698738	Oleispira antarctica RB-8	ftp://ftp.ncbi.nlm.nih.gov/genomes/all/GCF/000/967/895/GCF_000967895.1_ASM96789v1/GCF_000967895.1_ASM96789v1_genomic.fna.gz
GCF_002736145.1	74426	Collinsella aerofaciens	ftp://ftp.ncbi.nlm.nih.gov/genomes/all/GCF/002/736/145/GCF_002736145.1_ASM273614v1/GCF_002736145.1_ASM273614v1_genomic.fna.gz
GCF_000189415.1	865938	Weeksella virosa DSM 16922	ftp://ftp.ncbi.nlm.nih.gov/genomes/all/GCF/000/189/415/GCF_000189415.1_ASM18941v1/GCF_000189415.1_ASM18941v1_genomic.fna.gz
GCF_000183425.1	643867	Marivirga tractuosa DSM 4126	ftp://ftp.ncbi.nlm.nih.gov/genomes/all/GCF/000/183/425/GCF_000183425.1_ASM18342v1/GCF_000183425.1_ASM18342v1_genomic.fna.gz
GCF_000166395.1	649349	Leadbetterella byssophila DSM 17132	ftp://ftp.ncbi.nlm.nih.gov/genomes/all/GCF/000/166/395/GCF_000166395.1_ASM16639v1/GCF_000166395.1_ASM16639v1_genomic.fna.gz
GCF_000785705.2	1538553	Methylomonas denitrificans	ftp://ftp.ncbi.nlm.nih.gov/genomes/all/GCF/000/785/705/GCF_000785705.2_ASM78570v2/GCF_000785705.2_ASM78570v2_genomic.fna.gz
GCF_000214665.1	857087	Methylomonas methanica MC09	ftp://ftp.ncbi.nlm.nih.gov/genomes/all/GCF/000/214/665/GCF_000214665.1_ASM21466v1/GCF_000214665.1_ASM21466v1_genomic.fna.gz
GCF_001644685.1	1727196	Methylomonas sp. DH-1	ftp://ftp.ncbi.nlm.nih.gov/genomes/all/GCF/001/644/685/GCF_001644685.1_ASM164468v1/GCF_001644685.1_ASM164468v1_genomic.fna.gz
GCF_002075285.2	1641165	Halomicronema hongdechloris C2206	ftp://ftp.ncbi.nlm.nih.gov/genomes/all/GCF/002/075/285/GCF_002075285.2_ASM207528v2/GCF_002075285.2_ASM207528v2_genomic.fna.gz
GCF_002220095.1	2015316	Bosea sp. AS-1	ftp://ftp.ncbi.nlm.nih.gov/genomes/all/GCF/002/220/095/GCF_002220095.1_ASM222009v1/GCF_002220095.1_ASM222009v1_genomic.fna.gz
GCF_001713455.1	1842539	Bosea sp. RAC05	ftp://ftp.ncbi.nlm.nih.gov/genomes/all/GCF/001/713/455/GCF_001713455.1_ASM171345v1/GCF_001713455.1_ASM171345v1_genomic.fna.gz
GCF_001741865.1	1526658	Bosea vaviloviae	ftp://ftp.ncbi.nlm.nih.gov/genomes/all/GCF/001/741/865/GCF_001741865.1_ASM174186v1/GCF_001741865.1_ASM174186v1_genomic.fna.gz
GCF_001887285.1	300019	Microbacterium paludicola	ftp://ftp.ncbi.nlm.nih.gov/genomes/all/GCF/001/887/285/GCF_001887285.1_ASM188728v1/GCF_001887285.1_ASM188728v1_genomic.fna.gz
GCF_001314225.1	1714373	Microbacterium sp. No. 7	ftp://ftp.ncbi.nlm.nih.gov/genomes/all/GCF/001/314/225/GCF_001314225.1_ASM131422v1/GCF_001314225.1_ASM131422v1_genomic.fna.gz
GCF_001513675.1	367477	Microbacterium sp. XT11	ftp://ftp.ncbi.nlm.nih.gov/genomes/all/GCF/001/513/675/GCF_001513675.1_ASM151367v1/GCF_001513675.1_ASM151367v1_genomic.fna.gz
GCF_002215215.1	1192854	Granulosicoccus antarcticus IMCC3135	ftp://ftp.ncbi.nlm.nih.gov/genomes/all/GCF/002/215/215/GCF_002215215.1_ASM221521v1/GCF_002215215.1_ASM221521v1_genomic.fna.gz
GCF_000015505.1	365044	Polaromonas naphthalenivorans CJ2	ftp://ftp.ncbi.nlm.nih.gov/genomes/all/GCF/000/015/505/GCF_000015505.1_ASM1550v1/GCF_000015505.1_ASM1550v1_genomic.fna.gz
GCF_000013865.1	296591	Polaromonas sp. JS666	ftp://ftp.ncbi.nlm.nih.gov/genomes/all/GCF/000/013/865/GCF_000013865.1_ASM1386v1/GCF_000013865.1_ASM1386v1_genomic.fna.gz
GCF_000284255.1	983917	Rubrivivax gelatinosus IL144	ftp://ftp.ncbi.nlm.nih.gov/genomes/all/GCF/000/284/255/GCF_000284255.1_ASM28425v1/GCF_000284255.1_ASM28425v1_genomic.fna.gz
GCF_000300005.1	930169	Alcanivorax dieselolei B5	ftp://ftp.ncbi.nlm.nih.gov/genomes/all/GCF/000/300/005/GCF_000300005.1_ASM30000v1/GCF_000300005.1_ASM30000v1_genomic.fna.gz
GCF_001010505.1	1113728	Alcanivorax sp. NBRC 101098	ftp://ftp.ncbi.nlm.nih.gov/genomes/all/GCF/001/010/505/GCF_001010505.1_ASM101050v1/GCF_001010505.1_ASM101050v1_genomic.fna.gz
GCF_002072815.1	1094342	Alcanivorax xenomutans	ftp://ftp.ncbi.nlm.nih.gov/genomes/all/GCF/002/072/815/GCF_002072815.1_ASM207281v1/GCF_002072815.1_ASM207281v1_genomic.fna.gz
GCF_000227745.2	765911	Thiocystis violascens DSM 198	ftp://ftp.ncbi.nlm.nih.gov/genomes/all/GCF/000/227/745/GCF_000227745.2_ASM22774v3/GCF_000227745.2_ASM22774v3_genomic.fna.gz
GCF_000023205.1	465515	Micrococcus luteus NCTC 2665	ftp://ftp.ncbi.nlm.nih.gov/genomes/all/GCF/000/023/205/GCF_000023205.1_ASM2320v1/GCF_000023205.1_ASM2320v1_genomic.fna.gz
GCF_001543325.1	1622118	Lutibacter profundi	ftp://ftp.ncbi.nlm.nih.gov/genomes/all/GCF/001/543/325/GCF_001543325.1_ASM154332v1/GCF_001543325.1_ASM154332v1_genomic.fna.gz
GCF_001761325.1	1850246	Lutibacter sp. LPB0138	ftp://ftp.ncbi.nlm.nih.gov/genomes/all/GCF/001/761/325/GCF_001761325.1_ASM176132v1/GCF_001761325.1_ASM176132v1_genomic.fna.gz
GCF_000025705.1	580332	Sideroxydans lithotrophicus ES-1	ftp://ftp.ncbi.nlm.nih.gov/genomes/all/GCF/000/025/705/GCF_000025705.1_ASM2570v1/GCF_000025705.1_ASM2570v1_genomic.fna.gz
GCF_001296145.1	76859	Fusobacterium nucleatum subsp. animalis	ftp://ftp.ncbi.nlm.nih.gov/genomes/all/GCF/001/296/145/GCF_001296145.1_ASM129614v1/GCF_001296145.1_ASM129614v1_genomic.fna.gz
GCF_002764055.1	155615	Fusobacterium nucleatum subsp. vincentii	ftp://ftp.ncbi.nlm.nih.gov/genomes/all/GCF/002/764/055/GCF_002764055.1_ASM276405v1/GCF_002764055.1_ASM276405v1_genomic.fna.gz
GCF_002763875.1	860	Fusobacterium periodonticum	ftp://ftp.ncbi.nlm.nih.gov/genomes/all/GCF/002/763/875/GCF_002763875.1_ASM276387v1/GCF_002763875.1_ASM276387v1_genomic.fna.gz
GCF_000953735.1	80854	Moritella viscosa	ftp://ftp.ncbi.nlm.nih.gov/genomes/all/GCF/000/953/735/GCF_000953735.1_MVIS1/GCF_000953735.1_MVIS1_genomic.fna.gz
GCF_002025665.1	253	Chryseobacterium indologenes	ftp://ftp.ncbi.nlm.nih.gov/genomes/all/GCF/002/025/665/GCF_002025665.1_ASM202566v1/GCF_002025665.1_ASM202566v1_genomic.fna.gz
GCF_001648155.1	1685010	Chryseobacterium sp. IHBB 10212	ftp://ftp.ncbi.nlm.nih.gov/genomes/all/GCF/001/648/155/GCF_001648155.1_ASM164815v1/GCF_001648155.1_ASM164815v1_genomic.fna.gz
GCF_002216065.1	2015076	Chryseobacterium sp. T16E-39	ftp://ftp.ncbi.nlm.nih.gov/genomes/all/GCF/002/216/065/GCF_002216065.1_ASM221606v1/GCF_002216065.1_ASM221606v1_genomic.fna.gz
GCF_001618845.1	278148	Mesorhizobium ciceri biovar biserrulae	ftp://ftp.ncbi.nlm.nih.gov/genomes/all/GCF/001/618/845/GCF_001618845.1_ASM161884v1/GCF_001618845.1_ASM161884v1_genomic.fna.gz
GCF_001676765.1	935546	Mesorhizobium loti NZP2037	ftp://ftp.ncbi.nlm.nih.gov/genomes/all/GCF/001/676/765/GCF_001676765.1_ASM167676v1/GCF_001676765.1_ASM167676v1_genomic.fna.gz
GCF_001889605.1	1670800	Mesorhizobium sp. B7	ftp://ftp.ncbi.nlm.nih.gov/genomes/all/GCF/001/889/605/GCF_001889605.1_ASM188960v1/GCF_001889605.1_ASM188960v1_genomic.fna.gz
GCF_001998765.1	649756	Anaerostipes hadrus	ftp://ftp.ncbi.nlm.nih.gov/genomes/all/GCF/001/998/765/GCF_001998765.1_ASM199876v1/GCF_001998765.1_ASM199876v1_genomic.fna.gz
GCF_000511355.1	999552	Leisingera methylohalidivorans DSM 14336	ftp://ftp.ncbi.nlm.nih.gov/genomes/all/GCF/000/511/355/GCF_000511355.1_ASM51135v1/GCF_000511355.1_ASM51135v1_genomic.fna.gz
GCF_001593605.1	1727163	Algoriphagus sp. M8-2	ftp://ftp.ncbi.nlm.nih.gov/genomes/all/GCF/001/593/605/GCF_001593605.1_ASM159360v1/GCF_001593605.1_ASM159360v1_genomic.fna.gz
GCF_001932675.1	1729720	Salegentibacter sp. T436	ftp://ftp.ncbi.nlm.nih.gov/genomes/all/GCF/001/932/675/GCF_001932675.1_ASM193267v1/GCF_001932675.1_ASM193267v1_genomic.fna.gz
GCF_001687105.1	1792508	Yangia sp. CCB-MM3	ftp://ftp.ncbi.nlm.nih.gov/genomes/all/GCF/001/687/105/GCF_001687105.1_ASM168710v1/GCF_001687105.1_ASM168710v1_genomic.fna.gz
GCF_002381265.1	2756	Brochothrix thermosphacta	ftp://ftp.ncbi.nlm.nih.gov/genomes/all/GCF/002/381/265/GCF_002381265.1_ASM238126v1/GCF_002381265.1_ASM238126v1_genomic.fna.gz
GCF_002442515.1	2756	Brochothrix thermosphacta	ftp://ftp.ncbi.nlm.nih.gov/genomes/all/GCF/002/442/515/GCF_002442515.1_ASM244251v1/GCF_002442515.1_ASM244251v1_genomic.fna.gz
GCF_000737515.1	1356852	Hymenobacter sp. APR13	ftp://ftp.ncbi.nlm.nih.gov/genomes/all/GCF/000/737/515/GCF_000737515.1_ASM73751v1/GCF_000737515.1_ASM73751v1_genomic.fna.gz
GCF_001596155.1	1484116	Hymenobacter sp. PAMC 26554	ftp://ftp.ncbi.nlm.nih.gov/genomes/all/GCF/001/596/155/GCF_001596155.1_ASM159615v1/GCF_001596155.1_ASM159615v1_genomic.fna.gz
GCF_000576555.1	1227739	Hymenobacter swuensis DY53	ftp://ftp.ncbi.nlm.nih.gov/genomes/all/GCF/000/576/555/GCF_000576555.1_ASM57655v1/GCF_000576555.1_ASM57655v1_genomic.fna.gz
GCF_000024765.1	555778	Halothiobacillus neapolitanus c2	ftp://ftp.ncbi.nlm.nih.gov/genomes/all/GCF/000/024/765/GCF_000024765.1_ASM2476v1/GCF_000024765.1_ASM2476v1_genomic.fna.gz
GCF_001663815.1	1860122	Halothiobacillus sp. LS2	ftp://ftp.ncbi.nlm.nih.gov/genomes/all/GCF/001/663/815/GCF_001663815.1_ASM166381v1/GCF_001663815.1_ASM166381v1_genomic.fna.gz
GCF_000023245.1	446462	Actinosynnema mirum DSM 43827	ftp://ftp.ncbi.nlm.nih.gov/genomes/all/GCF/000/023/245/GCF_000023245.1_ASM2324v1/GCF_000023245.1_ASM2324v1_genomic.fna.gz
GCF_002354875.1	42197	Actinosynnema pretiosum	ftp://ftp.ncbi.nlm.nih.gov/genomes/all/GCF/002/354/875/GCF_002354875.1_ASM235487v1/GCF_002354875.1_ASM235487v1_genomic.fna.gz
GCF_000190635.1	645991	Syntrophobotulus glycolicus DSM 8271	ftp://ftp.ncbi.nlm.nih.gov/genomes/all/GCF/000/190/635/GCF_000190635.1_ASM19063v1/GCF_000190635.1_ASM19063v1_genomic.fna.gz
GCF_000212695.1	590998	Cellulomonas fimi ATCC 484	ftp://ftp.ncbi.nlm.nih.gov/genomes/all/GCF/000/212/695/GCF_000212695.1_ASM21269v1/GCF_000212695.1_ASM21269v1_genomic.fna.gz
GCF_000218545.1	593907	Cellulomonas gilvus ATCC 13127	ftp://ftp.ncbi.nlm.nih.gov/genomes/all/GCF/000/218/545/GCF_000218545.1_ASM21854v1/GCF_000218545.1_ASM21854v1_genomic.fna.gz
GCF_002240455.1	2003551	Cellulomonas sp. PSBB021	ftp://ftp.ncbi.nlm.nih.gov/genomes/all/GCF/002/240/455/GCF_002240455.1_ASM224045v1/GCF_002240455.1_ASM224045v1_genomic.fna.gz
GCF_000010985.1	639282	Deferribacter desulfuricans SSM1	ftp://ftp.ncbi.nlm.nih.gov/genomes/all/GCF/000/010/985/GCF_000010985.1_ASM1098v1/GCF_000010985.1_ASM1098v1_genomic.fna.gz
GCF_001889125.1	857417	Janibacter indicus	ftp://ftp.ncbi.nlm.nih.gov/genomes/all/GCF/001/889/125/GCF_001889125.1_ASM188912v1/GCF_001889125.1_ASM188912v1_genomic.fna.gz
GCF_001542565.1	1771959	Arthrobacter sp. ATCC 21022	ftp://ftp.ncbi.nlm.nih.gov/genomes/all/GCF/001/542/565/GCF_001542565.1_ASM154256v1/GCF_001542565.1_ASM154256v1_genomic.fna.gz
GCF_001969265.1	1357915	Arthrobacter sp. QXT-31	ftp://ftp.ncbi.nlm.nih.gov/genomes/all/GCF/001/969/265/GCF_001969265.1_ASM196926v1/GCF_001969265.1_ASM196926v1_genomic.fna.gz
GCF_001454985.1	1652545	Arthrobacter sp. YC-RL1	ftp://ftp.ncbi.nlm.nih.gov/genomes/all/GCF/001/454/985/GCF_001454985.1_ASM145498v1/GCF_001454985.1_ASM145498v1_genomic.fna.gz
GCF_000012985.1	349521	Hahella chejuensis KCTC 2396	ftp://ftp.ncbi.nlm.nih.gov/genomes/all/GCF/000/012/985/GCF_000012985.1_ASM1298v1/GCF_000012985.1_ASM1298v1_genomic.fna.gz
GCF_001611675.1	388950	Pontibacter akesuensis	ftp://ftp.ncbi.nlm.nih.gov/genomes/all/GCF/001/611/675/GCF_001611675.1_ASM161167v1/GCF_001611675.1_ASM161167v1_genomic.fna.gz
GCF_000973725.1	400092	Pontibacter korlensis	ftp://ftp.ncbi.nlm.nih.gov/genomes/all/GCF/000/973/725/GCF_000973725.1_ASM97372v1/GCF_000973725.1_ASM97372v1_genomic.fna.gz
GCF_001651805.1	1821621	Marinobacterium aestuarii	ftp://ftp.ncbi.nlm.nih.gov/genomes/all/GCF/001/651/805/GCF_001651805.1_ASM165180v1/GCF_001651805.1_ASM165180v1_genomic.fna.gz
GCF_000014785.1	187272	Alkalilimnicola ehrlichii MLHE-1	ftp://ftp.ncbi.nlm.nih.gov/genomes/all/GCF/000/014/785/GCF_000014785.1_ASM1478v1/GCF_000014785.1_ASM1478v1_genomic.fna.gz
GCF_000742955.1	529	Ochrobactrum anthropi	ftp://ftp.ncbi.nlm.nih.gov/genomes/all/GCF/000/742/955/GCF_000742955.1_ASM74295v1/GCF_000742955.1_ASM74295v1_genomic.fna.gz
GCF_001652485.1	419475	Ochrobactrum pseudogrignonense	ftp://ftp.ncbi.nlm.nih.gov/genomes/all/GCF/001/652/485/GCF_001652485.1_ASM165248v1/GCF_001652485.1_ASM165248v1_genomic.fna.gz
GCF_002278035.1	271865	Ochrobactrum sp. A44	ftp://ftp.ncbi.nlm.nih.gov/genomes/all/GCF/002/278/035/GCF_002278035.1_ASM227803v1/GCF_002278035.1_ASM227803v1_genomic.fna.gz
GCF_000164695.2	762948	Rothia dentocariosa ATCC 17931	ftp://ftp.ncbi.nlm.nih.gov/genomes/all/GCF/000/164/695/GCF_000164695.2_ASM16469v2/GCF_000164695.2_ASM16469v2_genomic.fna.gz
GCF_001548235.1	43675	Rothia mucilaginosa	ftp://ftp.ncbi.nlm.nih.gov/genomes/all/GCF/001/548/235/GCF_001548235.1_ASM154823v1/GCF_001548235.1_ASM154823v1_genomic.fna.gz
GCF_002386365.1	43675	Rothia mucilaginosa	ftp://ftp.ncbi.nlm.nih.gov/genomes/all/GCF/002/386/365/GCF_002386365.1_ASM238636v1/GCF_002386365.1_ASM238636v1_genomic.fna.gz
GCF_001559015.1	267128	Sphingopyxis granuli	ftp://ftp.ncbi.nlm.nih.gov/genomes/all/GCF/001/559/015/GCF_001559015.1_ASM155901v1/GCF_001559015.1_ASM155901v1_genomic.fna.gz
GCF_001278035.1	292913	Sphingopyxis sp. 113P3	ftp://ftp.ncbi.nlm.nih.gov/genomes/all/GCF/001/278/035/GCF_001278035.1_ASM127803v1/GCF_001278035.1_ASM127803v1_genomic.fna.gz
GCF_001984035.1	1357916	Sphingopyxis sp. QXT-31	ftp://ftp.ncbi.nlm.nih.gov/genomes/all/GCF/001/984/035/GCF_001984035.1_ASM198403v1/GCF_001984035.1_ASM198403v1_genomic.fna.gz
GCF_000317125.1	251229	Chroococcidiopsis thermalis PCC 7203	ftp://ftp.ncbi.nlm.nih.gov/genomes/all/GCF/000/317/125/GCF_000317125.1_ASM31712v1/GCF_000317125.1_ASM31712v1_genomic.fna.gz
GCF_001888165.1	29542	Pelobacter acetylenicus	ftp://ftp.ncbi.nlm.nih.gov/genomes/all/GCF/001/888/165/GCF_001888165.1_ASM188816v1/GCF_001888165.1_ASM188816v1_genomic.fna.gz
GCF_000015045.1	338966	Pelobacter propionicus DSM 2379	ftp://ftp.ncbi.nlm.nih.gov/genomes/all/GCF/000/015/045/GCF_000015045.1_ASM1504v1/GCF_000015045.1_ASM1504v1_genomic.fna.gz
GCF_001887775.1	1842532	Pelobacter sp. SFB93	ftp://ftp.ncbi.nlm.nih.gov/genomes/all/GCF/001/887/775/GCF_001887775.1_ASM188777v1/GCF_001887775.1_ASM188777v1_genomic.fna.gz
GCF_002155145.1	698828	Kushneria konosiri	ftp://ftp.ncbi.nlm.nih.gov/genomes/all/GCF/002/155/145/GCF_002155145.1_ASM215514v1/GCF_002155145.1_ASM215514v1_genomic.fna.gz
GCF_002157205.1	157779	Kushneria marisflavi	ftp://ftp.ncbi.nlm.nih.gov/genomes/all/GCF/002/157/205/GCF_002157205.1_ASM215720v1/GCF_002157205.1_ASM215720v1_genomic.fna.gz
GCF_000013745.1	316056	Rhodopseudomonas palustris BisB18	ftp://ftp.ncbi.nlm.nih.gov/genomes/all/GCF/000/013/745/GCF_000013745.1_ASM1374v1/GCF_000013745.1_ASM1374v1_genomic.fna.gz
GCF_000177255.2	652103	Rhodopseudomonas palustris DX-1	ftp://ftp.ncbi.nlm.nih.gov/genomes/all/GCF/000/177/255/GCF_000177255.2_ASM17725v2/GCF_000177255.2_ASM17725v2_genomic.fna.gz
GCF_000020445.1	395960	Rhodopseudomonas palustris TIE-1	ftp://ftp.ncbi.nlm.nih.gov/genomes/all/GCF/000/020/445/GCF_000020445.1_ASM2044v1/GCF_000020445.1_ASM2044v1_genomic.fna.gz
GCF_000196275.1	319795	Deinococcus geothermalis DSM 11300	ftp://ftp.ncbi.nlm.nih.gov/genomes/all/GCF/000/196/275/GCF_000196275.1_ASM19627v1/GCF_000196275.1_ASM19627v1_genomic.fna.gz
GCF_001644565.1	1182568	Deinococcus puniceus	ftp://ftp.ncbi.nlm.nih.gov/genomes/all/GCF/001/644/565/GCF_001644565.1_ASM164456v1/GCF_001644565.1_ASM164456v1_genomic.fna.gz
GCF_001007995.1	1309411	Deinococcus soli Cha et al. 2016	ftp://ftp.ncbi.nlm.nih.gov/genomes/all/GCF/001/007/995/GCF_001007995.1_ASM100799v1/GCF_001007995.1_ASM100799v1_genomic.fna.gz
GCF_000767275.2	2423	Fervidobacterium islandicum	ftp://ftp.ncbi.nlm.nih.gov/genomes/all/GCF/000/767/275/GCF_000767275.2_ASM76727v3/GCF_000767275.2_ASM76727v3_genomic.fna.gz
GCF_000235405.2	771875	Fervidobacterium pennivorans DSM 9078	ftp://ftp.ncbi.nlm.nih.gov/genomes/all/GCF/000/235/405/GCF_000235405.2_ASM23540v3/GCF_000235405.2_ASM23540v3_genomic.fna.gz
GCF_001644665.1	93466	Fervidobacterium pennivorans	ftp://ftp.ncbi.nlm.nih.gov/genomes/all/GCF/001/644/665/GCF_001644665.1_ASM164466v1/GCF_001644665.1_ASM164466v1_genomic.fna.gz
GCF_000504545.1	413503	Cronobacter malonaticus	ftp://ftp.ncbi.nlm.nih.gov/genomes/all/GCF/000/504/545/GCF_000504545.1_ASM50454v1/GCF_000504545.1_ASM50454v1_genomic.fna.gz
GCF_000982825.1	28141	Cronobacter sakazakii	ftp://ftp.ncbi.nlm.nih.gov/genomes/all/GCF/000/982/825/GCF_000982825.1_ASM98282v1/GCF_000982825.1_ASM98282v1_genomic.fna.gz
GCF_000027065.2	693216	Cronobacter turicensis z3032	ftp://ftp.ncbi.nlm.nih.gov/genomes/all/GCF/000/027/065/GCF_000027065.2_ASM2706v1/GCF_000027065.2_ASM2706v1_genomic.fna.gz
GCF_000317515.1	1173027	Microcoleus sp. PCC 7113	ftp://ftp.ncbi.nlm.nih.gov/genomes/all/GCF/000/317/515/GCF_000317515.1_ASM31751v1/GCF_000317515.1_ASM31751v1_genomic.fna.gz
GCF_000083545.1	661410	Methylobacterium extorquens DM4	ftp://ftp.ncbi.nlm.nih.gov/genomes/all/GCF/000/083/545/GCF_000083545.1_ASM8354v1/GCF_000083545.1_ASM8354v1_genomic.fna.gz
GCF_002355515.1	223967	Methylobacterium populi	ftp://ftp.ncbi.nlm.nih.gov/genomes/all/GCF/002/355/515/GCF_002355515.1_ASM235551v1/GCF_002355515.1_ASM235551v1_genomic.fna.gz
GCF_001854385.1	1479019	Methylobacterium sp. C1	ftp://ftp.ncbi.nlm.nih.gov/genomes/all/GCF/001/854/385/GCF_001854385.1_ASM185438v1/GCF_001854385.1_ASM185438v1_genomic.fna.gz
GCF_001442745.1	84531	Lysobacter antibioticus	ftp://ftp.ncbi.nlm.nih.gov/genomes/all/GCF/001/442/745/GCF_001442745.1_ASM144274v1/GCF_001442745.1_ASM144274v1_genomic.fna.gz
GCF_002355295.1	435897	Lysobacter capsici	ftp://ftp.ncbi.nlm.nih.gov/genomes/all/GCF/002/355/295/GCF_002355295.1_ASM235529v1/GCF_002355295.1_ASM235529v1_genomic.fna.gz
GCF_001442805.1	262324	Lysobacter gummosus	ftp://ftp.ncbi.nlm.nih.gov/genomes/all/GCF/001/442/805/GCF_001442805.1_ASM144280v1/GCF_001442805.1_ASM144280v1_genomic.fna.gz
GCF_001558895.1	582	Morganella morganii	ftp://ftp.ncbi.nlm.nih.gov/genomes/all/GCF/001/558/895/GCF_001558895.1_ASM155889v1/GCF_001558895.1_ASM155889v1_genomic.fna.gz
GCF_002386305.1	582	Morganella morganii	ftp://ftp.ncbi.nlm.nih.gov/genomes/all/GCF/002/386/305/GCF_002386305.1_ASM238630v1/GCF_002386305.1_ASM238630v1_genomic.fna.gz
GCF_000286435.2	1124991	Morganella morganii subsp. morganii KT	ftp://ftp.ncbi.nlm.nih.gov/genomes/all/GCF/000/286/435/GCF_000286435.2_ASM28643v2/GCF_000286435.2_ASM28643v2_genomic.fna.gz
GCF_002591095.1	29484	Yersinia frederiksenii	ftp://ftp.ncbi.nlm.nih.gov/genomes/all/GCF/002/591/095/GCF_002591095.1_ASM259109v1/GCF_002591095.1_ASM259109v1_genomic.fna.gz
GCF_000834775.1	632	Yersinia pestis	ftp://ftp.ncbi.nlm.nih.gov/genomes/all/GCF/000/834/775/GCF_000834775.1_ASM83477v1/GCF_000834775.1_ASM83477v1_genomic.fna.gz
GCF_000834475.1	502801	Yersinia pseudotuberculosis PB1/+	ftp://ftp.ncbi.nlm.nih.gov/genomes/all/GCF/000/834/475/GCF_000834475.1_ASM83447v1/GCF_000834475.1_ASM83447v1_genomic.fna.gz
GCF_000017265.1	450851	Phenylobacterium zucineum HLK1	ftp://ftp.ncbi.nlm.nih.gov/genomes/all/GCF/000/017/265/GCF_000017265.1_ASM1726v1/GCF_000017265.1_ASM1726v1_genomic.fna.gz
GCF_002355395.1	279828	Microcella alkaliphila	ftp://ftp.ncbi.nlm.nih.gov/genomes/all/GCF/002/355/395/GCF_002355395.1_Microcella_alkaliphila_JAM_AC0309_assembly_01/GCF_002355395.1_Microcella_alkaliphila_JAM_AC0309_assembly_01_genomic.fna.gz
GCF_000009145.1	228410	Nitrosomonas europaea ATCC 19718	ftp://ftp.ncbi.nlm.nih.gov/genomes/all/GCF/000/009/145/GCF_000009145.1_ASM914v1/GCF_000009145.1_ASM914v1_genomic.fna.gz
GCF_000175095.2	153948	Nitrosomonas sp. AL212	ftp://ftp.ncbi.nlm.nih.gov/genomes/all/GCF/000/175/095/GCF_000175095.2_ASM17509v2/GCF_000175095.2_ASM17509v2_genomic.fna.gz
GCF_001455205.1	44577	Nitrosomonas ureae	ftp://ftp.ncbi.nlm.nih.gov/genomes/all/GCF/001/455/205/GCF_001455205.1_ASM145520v1/GCF_001455205.1_ASM145520v1_genomic.fna.gz
GCF_000941055.1	1454006	Siansivirga zeaxanthinifaciens CC-SAMT-1	ftp://ftp.ncbi.nlm.nih.gov/genomes/all/GCF/000/941/055/GCF_000941055.1_ASM94105v1/GCF_000941055.1_ASM94105v1_genomic.fna.gz
GCF_002224365.1	163877	Virgibacillus necropolis	ftp://ftp.ncbi.nlm.nih.gov/genomes/all/GCF/002/224/365/GCF_002224365.1_ASM222436v1/GCF_002224365.1_ASM222436v1_genomic.fna.gz
GCF_002216775.1	2017483	Virgibacillus sp. LM2416	ftp://ftp.ncbi.nlm.nih.gov/genomes/all/GCF/002/216/775/GCF_002216775.1_ASM221677v1/GCF_002216775.1_ASM221677v1_genomic.fna.gz
GCF_000725285.1	403957	Virgibacillus sp. SK37	ftp://ftp.ncbi.nlm.nih.gov/genomes/all/GCF/000/725/285/GCF_000725285.1_ASM72528v1/GCF_000725285.1_ASM72528v1_genomic.fna.gz
GCF_001584165.1	279058	Collimonas arenae	ftp://ftp.ncbi.nlm.nih.gov/genomes/all/GCF/001/584/165/GCF_001584165.1_ASM158416v1/GCF_001584165.1_ASM158416v1_genomic.fna.gz
GCF_000221045.1	1005048	Collimonas fungivorans Ter331	ftp://ftp.ncbi.nlm.nih.gov/genomes/all/GCF/000/221/045/GCF_000221045.1_ASM22104v1/GCF_000221045.1_ASM22104v1_genomic.fna.gz
GCF_001584225.1	279113	Collimonas pratensis	ftp://ftp.ncbi.nlm.nih.gov/genomes/all/GCF/001/584/225/GCF_001584225.1_ASM158422v1/GCF_001584225.1_ASM158422v1_genomic.fna.gz
GCF_000148645.1	550540	Ferrimonas balearica DSM 9799	ftp://ftp.ncbi.nlm.nih.gov/genomes/all/GCF/000/148/645/GCF_000148645.1_ASM14864v1/GCF_000148645.1_ASM14864v1_genomic.fna.gz
GCF_001483385.1	669041	Tenacibaculum dicentrarchi	ftp://ftp.ncbi.nlm.nih.gov/genomes/all/GCF/001/483/385/GCF_001483385.1_ASM148338v1/GCF_001483385.1_ASM148338v1_genomic.fna.gz
GCF_900198195.1	584609	Tenacibaculum jejuense	ftp://ftp.ncbi.nlm.nih.gov/genomes/all/GCF/900/198/195/GCF_900198195.1_Tjejuense_V1/GCF_900198195.1_Tjejuense_V1_genomic.fna.gz
GCF_001889045.1	1850252	Tenacibaculum sp. LPB0136	ftp://ftp.ncbi.nlm.nih.gov/genomes/all/GCF/001/889/045/GCF_001889045.1_ASM188904v1/GCF_001889045.1_ASM188904v1_genomic.fna.gz
GCF_000091565.1	665029	Erwinia amylovora CFBP1430	ftp://ftp.ncbi.nlm.nih.gov/genomes/all/GCF/000/091/565/GCF_000091565.1_ASM9156v1/GCF_000091565.1_ASM9156v1_genomic.fna.gz
GCF_000027265.1	634499	Erwinia pyrifoliae Ep1/96	ftp://ftp.ncbi.nlm.nih.gov/genomes/all/GCF/000/027/265/GCF_000027265.1_ASM2726v1/GCF_000027265.1_ASM2726v1_genomic.fna.gz
GCF_000026185.1	465817	Erwinia tasmaniensis Et1/99	ftp://ftp.ncbi.nlm.nih.gov/genomes/all/GCF/000/026/185/GCF_000026185.1_ASM2618v1/GCF_000026185.1_ASM2618v1_genomic.fna.gz
GCF_001998865.1	399497	Tessaracoccus flavescens	ftp://ftp.ncbi.nlm.nih.gov/genomes/all/GCF/001/998/865/GCF_001998865.1_ASM199886v1/GCF_001998865.1_ASM199886v1_genomic.fna.gz
GCF_001997345.1	1332264	Tessaracoccus sp. NSG39	ftp://ftp.ncbi.nlm.nih.gov/genomes/all/GCF/001/997/345/GCF_001997345.1_ASM199734v1/GCF_001997345.1_ASM199734v1_genomic.fna.gz
GCF_002022225.1	1909732	Tessaracoccus sp. T2.5-30	ftp://ftp.ncbi.nlm.nih.gov/genomes/all/GCF/002/022/225/GCF_002022225.1_ASM202222v1/GCF_002022225.1_ASM202222v1_genomic.fna.gz
GCF_000619905.2	1266925	Nitrosospira briensis C-128	ftp://ftp.ncbi.nlm.nih.gov/genomes/all/GCF/000/619/905/GCF_000619905.2_ASM61990v2/GCF_000619905.2_ASM61990v2_genomic.fna.gz
GCF_000355765.4	1288494	Nitrosospira lacus	ftp://ftp.ncbi.nlm.nih.gov/genomes/all/GCF/000/355/765/GCF_000355765.4_ASM35576v4/GCF_000355765.4_ASM35576v4_genomic.fna.gz
GCF_000196355.1	323848	Nitrosospira multiformis ATCC 25196	ftp://ftp.ncbi.nlm.nih.gov/genomes/all/GCF/000/196/355/GCF_000196355.1_ASM19635v1/GCF_000196355.1_ASM19635v1_genomic.fna.gz
GCF_001456275.1	2371	Xylella fastidiosa	ftp://ftp.ncbi.nlm.nih.gov/genomes/all/GCF/001/456/275/GCF_001456275.1_ASM145627v1/GCF_001456275.1_ASM145627v1_genomic.fna.gz
GCF_000019765.1	405441	Xylella fastidiosa M23	ftp://ftp.ncbi.nlm.nih.gov/genomes/all/GCF/000/019/765/GCF_000019765.1_ASM1976v1/GCF_000019765.1_ASM1976v1_genomic.fna.gz
GCF_000698805.1	155920	Xylella fastidiosa subsp. sandyi Ann-1	ftp://ftp.ncbi.nlm.nih.gov/genomes/all/GCF/000/698/805/GCF_000698805.1_ASM69880v1/GCF_000698805.1_ASM69880v1_genomic.fna.gz
GCF_001442755.1	1349819	Aureimonas sp. AU20	ftp://ftp.ncbi.nlm.nih.gov/genomes/all/GCF/001/442/755/GCF_001442755.1_ASM144275v1/GCF_001442755.1_ASM144275v1_genomic.fna.gz
GCF_000092925.1	639283	Starkeya novella DSM 506	ftp://ftp.ncbi.nlm.nih.gov/genomes/all/GCF/000/092/925/GCF_000092925.1_ASM9292v1/GCF_000092925.1_ASM9292v1_genomic.fna.gz
GCF_002079305.1	1564506	Rhodovulum sp. P5	ftp://ftp.ncbi.nlm.nih.gov/genomes/all/GCF/002/079/305/GCF_002079305.1_ASM207930v1/GCF_002079305.1_ASM207930v1_genomic.fna.gz
GCF_001548075.1	35806	Rhodovulum sulfidophilum	ftp://ftp.ncbi.nlm.nih.gov/genomes/all/GCF/001/548/075/GCF_001548075.1_ASM154807v1/GCF_001548075.1_ASM154807v1_genomic.fna.gz
GCF_001633145.1	35806	Rhodovulum sulfidophilum	ftp://ftp.ncbi.nlm.nih.gov/genomes/all/GCF/001/633/145/GCF_001633145.1_ASM163314v1/GCF_001633145.1_ASM163314v1_genomic.fna.gz
GCF_000199675.1	926569	Anaerolinea thermophila UNI-1	ftp://ftp.ncbi.nlm.nih.gov/genomes/all/GCF/000/199/675/GCF_000199675.1_ASM19967v1/GCF_000199675.1_ASM19967v1_genomic.fna.gz
GCF_001653795.1	1658665	Mitsuaria sp. 7	ftp://ftp.ncbi.nlm.nih.gov/genomes/all/GCF/001/653/795/GCF_001653795.1_ASM165379v1/GCF_001653795.1_ASM165379v1_genomic.fna.gz
GCF_000242255.2	767434	Frateuria aurantia DSM 6220	ftp://ftp.ncbi.nlm.nih.gov/genomes/all/GCF/000/242/255/GCF_000242255.2_ASM24225v3/GCF_000242255.2_ASM24225v3_genomic.fna.gz
GCF_001854245.1	897	Desulfococcus multivorans	ftp://ftp.ncbi.nlm.nih.gov/genomes/all/GCF/001/854/245/GCF_001854245.1_ASM185424v1/GCF_001854245.1_ASM185424v1_genomic.fna.gz
GCF_002009335.2	897	Desulfococcus multivorans	ftp://ftp.ncbi.nlm.nih.gov/genomes/all/GCF/002/009/335/GCF_002009335.2_ASM200933v2/GCF_002009335.2_ASM200933v2_genomic.fna.gz
GCF_000018405.1	96561	Desulfococcus oleovorans Hxd3	ftp://ftp.ncbi.nlm.nih.gov/genomes/all/GCF/000/018/405/GCF_000018405.1_ASM1840v1/GCF_000018405.1_ASM1840v1_genomic.fna.gz
GCF_000021345.1	395492	Rhizobium leguminosarum bv. trifolii WSM2304	ftp://ftp.ncbi.nlm.nih.gov/genomes/all/GCF/000/021/345/GCF_000021345.1_ASM2134v1/GCF_000021345.1_ASM2134v1_genomic.fna.gz
GCF_002277895.1	2028343	Rhizobium sp. 10195	ftp://ftp.ncbi.nlm.nih.gov/genomes/all/GCF/002/277/895/GCF_002277895.1_ASM227789v1/GCF_002277895.1_ASM227789v1_genomic.fna.gz
GCF_001664145.1	1703966	Rhizobium sp. N731	ftp://ftp.ncbi.nlm.nih.gov/genomes/all/GCF/001/664/145/GCF_001664145.1_ASM166414v1/GCF_001664145.1_ASM166414v1_genomic.fna.gz
GCF_000023325.1	521045	Kosmotoga olearia TBF 19.5.1	ftp://ftp.ncbi.nlm.nih.gov/genomes/all/GCF/000/023/325/GCF_000023325.1_ASM2332v1/GCF_000023325.1_ASM2332v1_genomic.fna.gz
GCF_001027025.1	1330330	Kosmotoga pacifica	ftp://ftp.ncbi.nlm.nih.gov/genomes/all/GCF/001/027/025/GCF_001027025.1_ASM102702v1/GCF_001027025.1_ASM102702v1_genomic.fna.gz
GCF_002209385.1	1704499	Methylovulum psychrotolerans	ftp://ftp.ncbi.nlm.nih.gov/genomes/all/GCF/002/209/385/GCF_002209385.1_ASM220938v1/GCF_002209385.1_ASM220938v1_genomic.fna.gz
GCF_002234495.1	616991	Arenibacter algicola	ftp://ftp.ncbi.nlm.nih.gov/genomes/all/GCF/002/234/495/GCF_002234495.1_ASM223449v1/GCF_002234495.1_ASM223449v1_genomic.fna.gz
GCF_000024005.1	485918	Chitinophaga pinensis DSM 2588	ftp://ftp.ncbi.nlm.nih.gov/genomes/all/GCF/000/024/005/GCF_000024005.1_ASM2400v1/GCF_000024005.1_ASM2400v1_genomic.fna.gz
GCF_001559035.1	774	Bartonella bacilliformis	ftp://ftp.ncbi.nlm.nih.gov/genomes/all/GCF/001/559/035/GCF_001559035.1_ASM155903v1/GCF_001559035.1_ASM155903v1_genomic.fna.gz
GCF_000046685.1	283165	Bartonella quintana str. Toulouse	ftp://ftp.ncbi.nlm.nih.gov/genomes/all/GCF/000/046/685/GCF_000046685.1_ASM4668v1/GCF_000046685.1_ASM4668v1_genomic.fna.gz
GCF_002022505.1	1933904	Bartonella sp. WD16.2	ftp://ftp.ncbi.nlm.nih.gov/genomes/all/GCF/002/022/505/GCF_002022505.1_ASM202250v1/GCF_002022505.1_ASM202250v1_genomic.fna.gz
GCF_001685415.1	1758689	Serinicoccus sp. JLT9	ftp://ftp.ncbi.nlm.nih.gov/genomes/all/GCF/001/685/415/GCF_001685415.1_ASM168541v1/GCF_001685415.1_ASM168541v1_genomic.fna.gz
GCF_001315015.1	192	Azospirillum brasilense	ftp://ftp.ncbi.nlm.nih.gov/genomes/all/GCF/001/315/015/GCF_001315015.1_ASM131501v1/GCF_001315015.1_ASM131501v1_genomic.fna.gz
GCF_000283655.1	862719	Azospirillum lipoferum 4B	ftp://ftp.ncbi.nlm.nih.gov/genomes/all/GCF/000/283/655/GCF_000283655.1_ASM28365v1/GCF_000283655.1_ASM28365v1_genomic.fna.gz
GCF_001305595.1	528244	Azospirillum thiophilum	ftp://ftp.ncbi.nlm.nih.gov/genomes/all/GCF/001/305/595/GCF_001305595.1_ASM130559v1/GCF_001305595.1_ASM130559v1_genomic.fna.gz
GCF_000725405.1	1274	Dermacoccus nishinomiyaensis	ftp://ftp.ncbi.nlm.nih.gov/genomes/all/GCF/000/725/405/GCF_000725405.1_ASM72540v1/GCF_000725405.1_ASM72540v1_genomic.fna.gz
GCF_000224005.2	765910	Marichromatium purpuratum 984	ftp://ftp.ncbi.nlm.nih.gov/genomes/all/GCF/000/224/005/GCF_000224005.2_ASM22400v3/GCF_000224005.2_ASM22400v3_genomic.fna.gz
GCF_000454025.1	1221524	Amycolatopsis mediterranei RB	ftp://ftp.ncbi.nlm.nih.gov/genomes/all/GCF/000/454/025/GCF_000454025.1_ASM45402v1/GCF_000454025.1_ASM45402v1_genomic.fna.gz
GCF_000196835.1	749927	Amycolatopsis mediterranei U32	ftp://ftp.ncbi.nlm.nih.gov/genomes/all/GCF/000/196/835/GCF_000196835.1_ASM19683v1/GCF_000196835.1_ASM19683v1_genomic.fna.gz
GCF_000943515.2	31958	Amycolatopsis orientalis	ftp://ftp.ncbi.nlm.nih.gov/genomes/all/GCF/000/943/515/GCF_000943515.2_ASM94351v2/GCF_000943515.2_ASM94351v2_genomic.fna.gz
GCF_001553915.1	1785995	Gemella sp. oral taxon 928	ftp://ftp.ncbi.nlm.nih.gov/genomes/all/GCF/001/553/915/GCF_001553915.1_ASM155391v1/GCF_001553915.1_ASM155391v1_genomic.fna.gz
GCF_001029105.3	656179	Pandoraea faecigallinarum	ftp://ftp.ncbi.nlm.nih.gov/genomes/all/GCF/001/029/105/GCF_001029105.3_ASM102910v3/GCF_001029105.3_ASM102910v3_genomic.fna.gz
GCF_000767615.3	93220	Pandoraea pnomenusa	ftp://ftp.ncbi.nlm.nih.gov/genomes/all/GCF/000/767/615/GCF_000767615.3_ASM76761v3/GCF_000767615.3_ASM76761v3_genomic.fna.gz
GCF_001017775.3	445709	Pandoraea thiooxydans	ftp://ftp.ncbi.nlm.nih.gov/genomes/all/GCF/001/017/775/GCF_001017775.3_ASM101777v3/GCF_001017775.3_ASM101777v3_genomic.fna.gz
GCF_002197485.1	33934	Anoxybacillus flavithermus	ftp://ftp.ncbi.nlm.nih.gov/genomes/all/GCF/002/197/485/GCF_002197485.1_ASM219748v1/GCF_002197485.1_ASM219748v1_genomic.fna.gz
GCF_001187595.1	198467	Anoxybacillus gonensis	ftp://ftp.ncbi.nlm.nih.gov/genomes/all/GCF/001/187/595/GCF_001187595.1_ASM118759v1/GCF_001187595.1_ASM118759v1_genomic.fna.gz
GCF_001634305.1	1490057	Anoxybacillus sp. B7M1	ftp://ftp.ncbi.nlm.nih.gov/genomes/all/GCF/001/634/305/GCF_001634305.1_ASM163430v1/GCF_001634305.1_ASM163430v1_genomic.fna.gz
GCF_000284295.1	512565	Actinoplanes missouriensis 431	ftp://ftp.ncbi.nlm.nih.gov/genomes/all/GCF/000/284/295/GCF_000284295.1_ASM28429v1/GCF_000284295.1_ASM28429v1_genomic.fna.gz
GCF_000237145.1	134676	Actinoplanes sp. SE50/110	ftp://ftp.ncbi.nlm.nih.gov/genomes/all/GCF/000/237/145/GCF_000237145.1_ASM23714v1/GCF_000237145.1_ASM23714v1_genomic.fna.gz
GCF_002717025.1	2033844	Actinoplanes sp. SE50	ftp://ftp.ncbi.nlm.nih.gov/genomes/all/GCF/002/717/025/GCF_002717025.1_ASM271702v1/GCF_002717025.1_ASM271702v1_genomic.fna.gz
GCF_001278055.1	1603606	Desulfuromonas soudanensis	ftp://ftp.ncbi.nlm.nih.gov/genomes/all/GCF/001/278/055/GCF_001278055.1_ASM127805v1/GCF_001278055.1_ASM127805v1_genomic.fna.gz
GCF_001611275.1	1823759	Desulfuromonas sp. DDH964	ftp://ftp.ncbi.nlm.nih.gov/genomes/all/GCF/001/611/275/GCF_001611275.1_ASM161127v1/GCF_001611275.1_ASM161127v1_genomic.fna.gz
GCF_000817975.1	1328314	Azotobacter chroococcum NCIMB 8003	ftp://ftp.ncbi.nlm.nih.gov/genomes/all/GCF/000/817/975/GCF_000817975.1_ASM81797v1/GCF_000817975.1_ASM81797v1_genomic.fna.gz
GCF_000380335.1	1283330	Azotobacter vinelandii CA	ftp://ftp.ncbi.nlm.nih.gov/genomes/all/GCF/000/380/335/GCF_000380335.1_ASM38033v1/GCF_000380335.1_ASM38033v1_genomic.fna.gz
GCF_000021045.1	322710	Azotobacter vinelandii DJ	ftp://ftp.ncbi.nlm.nih.gov/genomes/all/GCF/000/021/045/GCF_000021045.1_ASM2104v1/GCF_000021045.1_ASM2104v1_genomic.fna.gz
GCF_002224505.1	28038	Lactobacillus curvatus	ftp://ftp.ncbi.nlm.nih.gov/genomes/all/GCF/002/224/505/GCF_002224505.1_ASM222450v1/GCF_002224505.1_ASM222450v1_genomic.fna.gz
GCF_001278015.1	1590	Lactobacillus plantarum	ftp://ftp.ncbi.nlm.nih.gov/genomes/all/GCF/001/278/015/GCF_001278015.1_ASM127801v1/GCF_001278015.1_ASM127801v1_genomic.fna.gz
GCF_001988935.1	47715	Lactobacillus rhamnosus	ftp://ftp.ncbi.nlm.nih.gov/genomes/all/GCF/001/988/935/GCF_001988935.1_ASM198893v1/GCF_001988935.1_ASM198893v1_genomic.fna.gz
GCF_000019965.1	452637	Opitutus terrae PB90-1	ftp://ftp.ncbi.nlm.nih.gov/genomes/all/GCF/000/019/965/GCF_000019965.1_ASM1996v1/GCF_000019965.1_ASM1996v1_genomic.fna.gz
GCF_000146025.2	471821	uncultured Termite group 1 bacterium phylotype Rs-D17	ftp://ftp.ncbi.nlm.nih.gov/genomes/all/GCF/000/146/025/GCF_000146025.2_ASM14602v1/GCF_000146025.2_ASM14602v1_genomic.fna.gz
GCF_000023865.1	471857	Saccharomonospora viridis DSM 43017	ftp://ftp.ncbi.nlm.nih.gov/genomes/all/GCF/000/023/865/GCF_000023865.1_ASM2386v1/GCF_000023865.1_ASM2386v1_genomic.fna.gz
GCF_000092205.1	589865	Desulfurivibrio alkaliphilus AHT 2	ftp://ftp.ncbi.nlm.nih.gov/genomes/all/GCF/000/092/205/GCF_000092205.1_ASM9220v1/GCF_000092205.1_ASM9220v1_genomic.fna.gz
GCF_000024365.1	479431	Nakamurella multipartita DSM 44233	ftp://ftp.ncbi.nlm.nih.gov/genomes/all/GCF/000/024/365/GCF_000024365.1_ASM2436v1/GCF_000024365.1_ASM2436v1_genomic.fna.gz
GCF_001548055.1	366522	Sulfurospirillum cavolei	ftp://ftp.ncbi.nlm.nih.gov/genomes/all/GCF/001/548/055/GCF_001548055.1_ASM154805v1/GCF_001548055.1_ASM154805v1_genomic.fna.gz
GCF_000568815.1	1150621	Sulfurospirillum multivorans DSM 12446	ftp://ftp.ncbi.nlm.nih.gov/genomes/all/GCF/000/568/815/GCF_000568815.1_ASM56881v1/GCF_000568815.1_ASM56881v1_genomic.fna.gz
GCF_002162315.1	1986224	Sulfurospirillum sp. SL2-1	ftp://ftp.ncbi.nlm.nih.gov/genomes/all/GCF/002/162/315/GCF_002162315.1_ASM216231v1/GCF_002162315.1_ASM216231v1_genomic.fna.gz
GCF_001661675.2	450378	Croceicoccus marinus	ftp://ftp.ncbi.nlm.nih.gov/genomes/all/GCF/001/661/675/GCF_001661675.2_ASM166167v2/GCF_001661675.2_ASM166167v2_genomic.fna.gz
GCF_001028705.1	1348774	Croceicoccus naphthovorans	ftp://ftp.ncbi.nlm.nih.gov/genomes/all/GCF/001/028/705/GCF_001028705.1_ASM102870v1/GCF_001028705.1_ASM102870v1_genomic.fna.gz
GCF_002243515.1	1214604	Tumebacillus algifaecis	ftp://ftp.ncbi.nlm.nih.gov/genomes/all/GCF/002/243/515/GCF_002243515.1_ASM224351v1/GCF_002243515.1_ASM224351v1_genomic.fna.gz
GCF_002162355.1	1903704	Tumebacillus sp. AR23208	ftp://ftp.ncbi.nlm.nih.gov/genomes/all/GCF/002/162/355/GCF_002162355.1_ASM216235v1/GCF_002162355.1_ASM216235v1_genomic.fna.gz
GCF_002237615.1	192812	Erythrobacter flavus	ftp://ftp.ncbi.nlm.nih.gov/genomes/all/GCF/002/237/615/GCF_002237615.1_ASM223761v1/GCF_002237615.1_ASM223761v1_genomic.fna.gz
GCF_001719165.1	39960	Erythrobacter litoralis	ftp://ftp.ncbi.nlm.nih.gov/genomes/all/GCF/001/719/165/GCF_001719165.1_ASM171916v1/GCF_001719165.1_ASM171916v1_genomic.fna.gz
GCF_000013005.1	314225	Erythrobacter litoralis HTCC2594	ftp://ftp.ncbi.nlm.nih.gov/genomes/all/GCF/000/013/005/GCF_000013005.1_ASM1300v1/GCF_000013005.1_ASM1300v1_genomic.fna.gz
GCF_000612055.1	1661	Trueperella pyogenes	ftp://ftp.ncbi.nlm.nih.gov/genomes/all/GCF/000/612/055/GCF_000612055.1_ASM61205v1/GCF_000612055.1_ASM61205v1_genomic.fna.gz
GCF_001281085.1	1661	Trueperella pyogenes	ftp://ftp.ncbi.nlm.nih.gov/genomes/all/GCF/001/281/085/GCF_001281085.1_ASM128108v1/GCF_001281085.1_ASM128108v1_genomic.fna.gz
GCF_000816065.1	1435056	Trueperella pyogenes TP8	ftp://ftp.ncbi.nlm.nih.gov/genomes/all/GCF/000/816/065/GCF_000816065.1_ASM81606v1/GCF_000816065.1_ASM81606v1_genomic.fna.gz
GCF_001281465.1	1267562	Cupriavidus gilardii CR3	ftp://ftp.ncbi.nlm.nih.gov/genomes/all/GCF/001/281/465/GCF_001281465.1_ASM128146v1/GCF_001281465.1_ASM128146v1_genomic.fna.gz
GCF_002011925.1	2036817	Cupriavidus sp. NH9	ftp://ftp.ncbi.nlm.nih.gov/genomes/all/GCF/002/011/925/GCF_002011925.1_ASM201192v1/GCF_002011925.1_ASM201192v1_genomic.fna.gz
GCF_001854305.1	876364	Cupriavidus sp. USMAA2-4	ftp://ftp.ncbi.nlm.nih.gov/genomes/all/GCF/001/854/305/GCF_001854305.1_ASM185430v1/GCF_001854305.1_ASM185430v1_genomic.fna.gz
GCF_000025345.1	526225	Geodermatophilus obscurus DSM 43160	ftp://ftp.ncbi.nlm.nih.gov/genomes/all/GCF/000/025/345/GCF_000025345.1_ASM2534v1/GCF_000025345.1_ASM2534v1_genomic.fna.gz
GCF_001701025.1	1586287	Lentzea guizhouensis	ftp://ftp.ncbi.nlm.nih.gov/genomes/all/GCF/001/701/025/GCF_001701025.1_ASM170102v1/GCF_001701025.1_ASM170102v1_genomic.fna.gz
GCF_001932635.1	180957	Pectobacterium carotovorum subsp. brasiliense	ftp://ftp.ncbi.nlm.nih.gov/genomes/all/GCF/001/932/635/GCF_001932635.1_ASM193263v1/GCF_001932635.1_ASM193263v1_genomic.fna.gz
GCF_001742145.1	1905730	Pectobacterium parmentieri	ftp://ftp.ncbi.nlm.nih.gov/genomes/all/GCF/001/742/145/GCF_001742145.1_ASM174214v1/GCF_001742145.1_ASM174214v1_genomic.fna.gz
GCF_000260925.1	1166016	Pectobacterium sp. SCC3193	ftp://ftp.ncbi.nlm.nih.gov/genomes/all/GCF/000/260/925/GCF_000260925.1_ASM26092v1/GCF_000260925.1_ASM26092v1_genomic.fna.gz
GCF_001581875.1	1421	Lysinibacillus sphaericus	ftp://ftp.ncbi.nlm.nih.gov/genomes/all/GCF/001/581/875/GCF_001581875.1_ASM158187v1/GCF_001581875.1_ASM158187v1_genomic.fna.gz
GCF_001629735.1	1421	Lysinibacillus sphaericus	ftp://ftp.ncbi.nlm.nih.gov/genomes/all/GCF/001/629/735/GCF_001629735.1_ASM162973v1/GCF_001629735.1_ASM162973v1_genomic.fna.gz
GCF_000600105.1	1145276	Lysinibacillus varians	ftp://ftp.ncbi.nlm.nih.gov/genomes/all/GCF/000/600/105/GCF_000600105.1_ASM60010v1/GCF_000600105.1_ASM60010v1_genomic.fna.gz
GCF_000742735.1	1718	Corynebacterium glutamicum	ftp://ftp.ncbi.nlm.nih.gov/genomes/all/GCF/000/742/735/GCF_000742735.1_ASM74273v1/GCF_000742735.1_ASM74273v1_genomic.fna.gz
GCF_001579885.2	1719	Corynebacterium pseudotuberculosis	ftp://ftp.ncbi.nlm.nih.gov/genomes/all/GCF/001/579/885/GCF_001579885.2_ASM157988v2/GCF_001579885.2_ASM157988v2_genomic.fna.gz
GCF_001941345.1	1705	Corynebacterium stationis	ftp://ftp.ncbi.nlm.nih.gov/genomes/all/GCF/001/941/345/GCF_001941345.1_ASM194134v1/GCF_001941345.1_ASM194134v1_genomic.fna.gz
GCF_002407065.1	1331682	Brachybacterium ginsengisoli	ftp://ftp.ncbi.nlm.nih.gov/genomes/all/GCF/002/407/065/GCF_002407065.1_ASM240706v1/GCF_002407065.1_ASM240706v1_genomic.fna.gz
GCF_002407185.1	2017484	Brachybacterium sp. VM2412	ftp://ftp.ncbi.nlm.nih.gov/genomes/all/GCF/002/407/185/GCF_002407185.1_ASM240718v1/GCF_002407185.1_ASM240718v1_genomic.fna.gz
GCF_002216795.1	2017485	Brachybacterium sp. VR2415	ftp://ftp.ncbi.nlm.nih.gov/genomes/all/GCF/002/216/795/GCF_002216795.1_ASM221679v1/GCF_002216795.1_ASM221679v1_genomic.fna.gz
GCF_900187105.1	539	Eikenella corrodens	ftp://ftp.ncbi.nlm.nih.gov/genomes/all/GCF/900/187/105/GCF_900187105.1_50618_F01/GCF_900187105.1_50618_F01_genomic.fna.gz
GCF_001644645.1	1492898	Flavisolibacter tropicus	ftp://ftp.ncbi.nlm.nih.gov/genomes/all/GCF/001/644/645/GCF_001644645.1_ASM164464v1/GCF_001644645.1_ASM164464v1_genomic.fna.gz
GCF_001858005.1	185008	Butyrivibrio hungatei	ftp://ftp.ncbi.nlm.nih.gov/genomes/all/GCF/001/858/005/GCF_001858005.1_ASM185800v1/GCF_001858005.1_ASM185800v1_genomic.fna.gz
GCF_000145035.1	515622	Butyrivibrio proteoclasticus B316	ftp://ftp.ncbi.nlm.nih.gov/genomes/all/GCF/000/145/035/GCF_000145035.1_ASM14503v1/GCF_000145035.1_ASM14503v1_genomic.fna.gz
GCF_000023065.1	595494	Tolumonas auensis DSM 9187	ftp://ftp.ncbi.nlm.nih.gov/genomes/all/GCF/000/023/065/GCF_000023065.1_ASM2306v1/GCF_000023065.1_ASM2306v1_genomic.fna.gz
GCF_002441975.1	80869	Acidovorax citrulli	ftp://ftp.ncbi.nlm.nih.gov/genomes/all/GCF/002/441/975/GCF_002441975.1_ASM244197v1/GCF_002441975.1_ASM244197v1_genomic.fna.gz
GCF_002157145.1	553814	Acidovorax sp. NA3	ftp://ftp.ncbi.nlm.nih.gov/genomes/all/GCF/002/157/145/GCF_002157145.1_ASM215714v1/GCF_002157145.1_ASM215714v1_genomic.fna.gz
GCF_001714725.1	1842533	Acidovorax sp. RAC01	ftp://ftp.ncbi.nlm.nih.gov/genomes/all/GCF/001/714/725/GCF_001714725.1_ASM171472v1/GCF_001714725.1_ASM171472v1_genomic.fna.gz
GCF_002752655.1	595536	Methylosinus trichosporium OB3b	ftp://ftp.ncbi.nlm.nih.gov/genomes/all/GCF/002/752/655/GCF_002752655.1_ASM275265v1/GCF_002752655.1_ASM275265v1_genomic.fna.gz
GCF_001310225.1	1736674	Algibacter alginicilyticus	ftp://ftp.ncbi.nlm.nih.gov/genomes/all/GCF/001/310/225/GCF_001310225.1_ASM131022v1/GCF_001310225.1_ASM131022v1_genomic.fna.gz
GCF_000225345.1	585394	Roseburia hominis A2-183	ftp://ftp.ncbi.nlm.nih.gov/genomes/all/GCF/000/225/345/GCF_000225345.1_ASM22534v1/GCF_000225345.1_ASM22534v1_genomic.fna.gz
GCF_000012325.1	167879	Colwellia psychrerythraea 34H	ftp://ftp.ncbi.nlm.nih.gov/genomes/all/GCF/000/012/325/GCF_000012325.1_ASM1232v1/GCF_000012325.1_ASM1232v1_genomic.fna.gz
GCF_001767295.1	1816218	Colwellia sp. PAMC 20917	ftp://ftp.ncbi.nlm.nih.gov/genomes/all/GCF/001/767/295/GCF_001767295.1_ASM176729v1/GCF_001767295.1_ASM176729v1_genomic.fna.gz
GCF_002077175.1	1816219	Colwellia sp. PAMC 21821	ftp://ftp.ncbi.nlm.nih.gov/genomes/all/GCF/002/077/175/GCF_002077175.1_ASM207717v1/GCF_002077175.1_ASM207717v1_genomic.fna.gz
GCF_000230975.2	670307	Hyphomicrobium denitrificans 1NES1	ftp://ftp.ncbi.nlm.nih.gov/genomes/all/GCF/000/230/975/GCF_000230975.2_ASM23097v3/GCF_000230975.2_ASM23097v3_genomic.fna.gz
GCF_000503895.1	1029756	Hyphomicrobium nitrativorans NL23	ftp://ftp.ncbi.nlm.nih.gov/genomes/all/GCF/000/503/895/GCF_000503895.1_ASM50389v1/GCF_000503895.1_ASM50389v1_genomic.fna.gz
GCF_000253295.1	717785	Hyphomicrobium sp. MC1	ftp://ftp.ncbi.nlm.nih.gov/genomes/all/GCF/000/253/295/GCF_000253295.1_ASM25329v1/GCF_000253295.1_ASM25329v1_genomic.fna.gz
GCF_000022145.1	455488	Anaeromyxobacter dehalogenans 2CP-1	ftp://ftp.ncbi.nlm.nih.gov/genomes/all/GCF/000/022/145/GCF_000022145.1_ASM2214v1/GCF_000022145.1_ASM2214v1_genomic.fna.gz
GCF_000017505.1	404589	Anaeromyxobacter sp. Fw109-5	ftp://ftp.ncbi.nlm.nih.gov/genomes/all/GCF/000/017/505/GCF_000017505.1_ASM1750v1/GCF_000017505.1_ASM1750v1_genomic.fna.gz
GCF_000020805.1	447217	Anaeromyxobacter sp. K	ftp://ftp.ncbi.nlm.nih.gov/genomes/all/GCF/000/020/805/GCF_000020805.1_ASM2080v1/GCF_000020805.1_ASM2080v1_genomic.fna.gz
GCF_000818095.1	1508404	Jeotgalibacillus malaysiensis	ftp://ftp.ncbi.nlm.nih.gov/genomes/all/GCF/000/818/095/GCF_000818095.1_ASM81809v1/GCF_000818095.1_ASM81809v1_genomic.fna.gz
GCF_001632775.1	1300342	Dokdonella koreensis DS-123	ftp://ftp.ncbi.nlm.nih.gov/genomes/all/GCF/001/632/775/GCF_001632775.1_ASM163277v1/GCF_001632775.1_ASM163277v1_genomic.fna.gz
GCF_000013345.1	106370	Frankia casuarinae	ftp://ftp.ncbi.nlm.nih.gov/genomes/all/GCF/000/013/345/GCF_000013345.1_ASM1334v1/GCF_000013345.1_ASM1334v1_genomic.fna.gz
GCF_000018005.1	298653	Frankia sp. EAN1pec	ftp://ftp.ncbi.nlm.nih.gov/genomes/all/GCF/000/018/005/GCF_000018005.1_ASM1800v1/GCF_000018005.1_ASM1800v1_genomic.fna.gz
GCF_000177615.2	656024	Frankia symbiont of Datisca glomerata	ftp://ftp.ncbi.nlm.nih.gov/genomes/all/GCF/000/177/615/GCF_000177615.2_ASM17761v2/GCF_000177615.2_ASM17761v2_genomic.fna.gz
GCF_000015725.1	420662	Methylibium petroleiphilum PM1	ftp://ftp.ncbi.nlm.nih.gov/genomes/all/GCF/000/015/725/GCF_000015725.1_ASM1572v1/GCF_000015725.1_ASM1572v1_genomic.fna.gz
GCF_000013705.1	265072	Methylobacillus flagellatus KT	ftp://ftp.ncbi.nlm.nih.gov/genomes/all/GCF/000/013/705/GCF_000013705.1_ASM1370v1/GCF_000013705.1_ASM1370v1_genomic.fna.gz
GCF_000279145.1	1191523	Melioribacter roseus P3M-2	ftp://ftp.ncbi.nlm.nih.gov/genomes/all/GCF/000/279/145/GCF_000279145.1_ASM27914v1/GCF_000279145.1_ASM27914v1_genomic.fna.gz
GCF_002105555.1	1945662	Paracoccus contaminans	ftp://ftp.ncbi.nlm.nih.gov/genomes/all/GCF/002/105/555/GCF_002105555.1_ASM210555v1/GCF_002105555.1_ASM210555v1_genomic.fna.gz
GCF_002073635.1	147645	Paracoccus yeei	ftp://ftp.ncbi.nlm.nih.gov/genomes/all/GCF/002/073/635/GCF_002073635.1_ASM207363v1/GCF_002073635.1_ASM207363v1_genomic.fna.gz
GCF_002749495.1	147645	Paracoccus yeei	ftp://ftp.ncbi.nlm.nih.gov/genomes/all/GCF/002/749/495/GCF_002749495.1_ASM274949v1/GCF_002749495.1_ASM274949v1_genomic.fna.gz
GCF_001518775.1	644	Aeromonas hydrophila	ftp://ftp.ncbi.nlm.nih.gov/genomes/all/GCF/001/518/775/GCF_001518775.1_ASM151877v1/GCF_001518775.1_ASM151877v1_genomic.fna.gz
GCF_002214265.1	645	Aeromonas salmonicida	ftp://ftp.ncbi.nlm.nih.gov/genomes/all/GCF/002/214/265/GCF_002214265.1_ASM221426v1/GCF_002214265.1_ASM221426v1_genomic.fna.gz
GCF_002586745.1	2033033	Aeromonas sp. CU5	ftp://ftp.ncbi.nlm.nih.gov/genomes/all/GCF/002/586/745/GCF_002586745.1_ASM258674v1/GCF_002586745.1_ASM258674v1_genomic.fna.gz
GCF_000014725.1	335541	Syntrophomonas wolfei subsp. wolfei str. Goettingen G311	ftp://ftp.ncbi.nlm.nih.gov/genomes/all/GCF/000/014/725/GCF_000014725.1_ASM1472v1/GCF_000014725.1_ASM1472v1_genomic.fna.gz
GCF_000317025.1	118163	Pleurocapsa sp. PCC 7327	ftp://ftp.ncbi.nlm.nih.gov/genomes/all/GCF/000/317/025/GCF_000317025.1_ASM31702v1/GCF_000317025.1_ASM31702v1_genomic.fna.gz
GCF_000010825.1	634452	Acetobacter pasteurianus IFO 3283-01	ftp://ftp.ncbi.nlm.nih.gov/genomes/all/GCF/000/010/825/GCF_000010825.1_ASM1082v1/GCF_000010825.1_ASM1082v1_genomic.fna.gz
GCF_002173775.1	481146	Acetobacter pasteurianus subsp. ascendens	ftp://ftp.ncbi.nlm.nih.gov/genomes/all/GCF/002/173/775/GCF_002173775.1_ASM217377v1/GCF_002173775.1_ASM217377v1_genomic.fna.gz
GCF_002456135.1	65959	Acetobacter pomorum	ftp://ftp.ncbi.nlm.nih.gov/genomes/all/GCF/002/456/135/GCF_002456135.1_ASM245613v1/GCF_002456135.1_ASM245613v1_genomic.fna.gz
GCF_000284015.1	1146883	Blastococcus saxobsidens DD2	ftp://ftp.ncbi.nlm.nih.gov/genomes/all/GCF/000/284/015/GCF_000284015.1_ASM28401v1/GCF_000284015.1_ASM28401v1_genomic.fna.gz
GCF_001482365.1	446860	Kocuria flava	ftp://ftp.ncbi.nlm.nih.gov/genomes/all/GCF/001/482/365/GCF_001482365.1_ASM148236v1/GCF_001482365.1_ASM148236v1_genomic.fna.gz
GCF_000010285.1	378753	Kocuria rhizophila DC2201	ftp://ftp.ncbi.nlm.nih.gov/genomes/all/GCF/000/010/285/GCF_000010285.1_ASM1028v1/GCF_000010285.1_ASM1028v1_genomic.fna.gz
GCF_002208685.1	72000	Kocuria rhizophila	ftp://ftp.ncbi.nlm.nih.gov/genomes/all/GCF/002/208/685/GCF_002208685.1_ASM220868v1/GCF_002208685.1_ASM220868v1_genomic.fna.gz
GCF_000787195.2	487	Neisseria meningitidis	ftp://ftp.ncbi.nlm.nih.gov/genomes/all/GCF/000/787/195/GCF_000787195.2_ASM78719v2/GCF_000787195.2_ASM78719v2_genomic.fna.gz
GCF_001697865.1	487	Neisseria meningitidis	ftp://ftp.ncbi.nlm.nih.gov/genomes/all/GCF/001/697/865/GCF_001697865.1_ASM169786v1/GCF_001697865.1_ASM169786v1_genomic.fna.gz
GCF_000191465.1	935591	Neisseria meningitidis M01-240149	ftp://ftp.ncbi.nlm.nih.gov/genomes/all/GCF/000/191/465/GCF_000191465.1_ASM19146v1/GCF_000191465.1_ASM19146v1_genomic.fna.gz
GCF_001580455.1	94132	Ramlibacter tataouinensis	ftp://ftp.ncbi.nlm.nih.gov/genomes/all/GCF/001/580/455/GCF_001580455.1_ASM158045v1/GCF_001580455.1_ASM158045v1_genomic.fna.gz
GCF_000215705.1	365046	Ramlibacter tataouinensis TTB310	ftp://ftp.ncbi.nlm.nih.gov/genomes/all/GCF/000/215/705/GCF_000215705.1_ASM21570v1/GCF_000215705.1_ASM21570v1_genomic.fna.gz
GCF_000020965.1	309799	Dictyoglomus thermophilum H-6-12	ftp://ftp.ncbi.nlm.nih.gov/genomes/all/GCF/000/020/965/GCF_000020965.1_ASM2096v1/GCF_000020965.1_ASM2096v1_genomic.fna.gz
GCF_000021645.1	515635	Dictyoglomus turgidum DSM 6724	ftp://ftp.ncbi.nlm.nih.gov/genomes/all/GCF/000/021/645/GCF_000021645.1_ASM2164v1/GCF_000021645.1_ASM2164v1_genomic.fna.gz
GCF_002237555.1	74033	Antarctobacter heliothermus	ftp://ftp.ncbi.nlm.nih.gov/genomes/all/GCF/002/237/555/GCF_002237555.1_ASM223755v1/GCF_002237555.1_ASM223755v1_genomic.fna.gz
GCF_000346065.1	1286640	Sinorhizobium meliloti 2011	ftp://ftp.ncbi.nlm.nih.gov/genomes/all/GCF/000/346/065/GCF_000346065.1_ASM34606v1/GCF_000346065.1_ASM34606v1_genomic.fna.gz
GCF_002197165.1	382	Sinorhizobium meliloti	ftp://ftp.ncbi.nlm.nih.gov/genomes/all/GCF/002/197/165/GCF_002197165.1_ASM219716v1/GCF_002197165.1_ASM219716v1_genomic.fna.gz
GCF_000304415.1	1230587	Sinorhizobium meliloti Rm41	ftp://ftp.ncbi.nlm.nih.gov/genomes/all/GCF/000/304/415/GCF_000304415.1_RM41/GCF_000304415.1_RM41_genomic.fna.gz
GCF_001955735.1	81479	Rhodoferax antarcticus	ftp://ftp.ncbi.nlm.nih.gov/genomes/all/GCF/001/955/735/GCF_001955735.1_ASM195573v1/GCF_001955735.1_ASM195573v1_genomic.fna.gz
GCF_001955715.1	1484693	Rhodoferax saidenbachensis	ftp://ftp.ncbi.nlm.nih.gov/genomes/all/GCF/001/955/715/GCF_001955715.1_ASM195571v1/GCF_001955715.1_ASM195571v1_genomic.fna.gz
GCF_001955695.1	1842727	Rhodoferax sp. DCY110	ftp://ftp.ncbi.nlm.nih.gov/genomes/all/GCF/001/955/695/GCF_001955695.1_ASM195569v1/GCF_001955695.1_ASM195569v1_genomic.fna.gz
GCF_001698205.1	692370	Altererythrobacter dongtanensis	ftp://ftp.ncbi.nlm.nih.gov/genomes/all/GCF/001/698/205/GCF_001698205.1_ASM169820v1/GCF_001698205.1_ASM169820v1_genomic.fna.gz
GCF_002269345.1	1982042	Altererythrobacter mangrovi	ftp://ftp.ncbi.nlm.nih.gov/genomes/all/GCF/002/269/345/GCF_002269345.1_ASM226934v1/GCF_002269345.1_ASM226934v1_genomic.fna.gz
GCF_001687545.1	645517	Altererythrobacter namhicola	ftp://ftp.ncbi.nlm.nih.gov/genomes/all/GCF/001/687/545/GCF_001687545.1_ASM168754v1/GCF_001687545.1_ASM168754v1_genomic.fna.gz
GCF_001477625.1	1768242	Paucibacter sp. KCTC 42545	ftp://ftp.ncbi.nlm.nih.gov/genomes/all/GCF/001/477/625/GCF_001477625.1_ASM147762v1/GCF_001477625.1_ASM147762v1_genomic.fna.gz
GCF_001717505.1	39950	Dialister pneumosintes	ftp://ftp.ncbi.nlm.nih.gov/genomes/all/GCF/001/717/505/GCF_001717505.1_ASM171750v1/GCF_001717505.1_ASM171750v1_genomic.fna.gz
GCF_002407265.1	1758178	Celeribacter ethanolicus	ftp://ftp.ncbi.nlm.nih.gov/genomes/all/GCF/002/407/265/GCF_002407265.1_ASM240726v1/GCF_002407265.1_ASM240726v1_genomic.fna.gz
GCF_002504165.1	1411902	Celeribacter manganoxidans	ftp://ftp.ncbi.nlm.nih.gov/genomes/all/GCF/002/504/165/GCF_002504165.1_ASM250416v1/GCF_002504165.1_ASM250416v1_genomic.fna.gz
GCF_001308265.1	1397108	Celeribacter marinus	ftp://ftp.ncbi.nlm.nih.gov/genomes/all/GCF/001/308/265/GCF_001308265.1_ASM130826v1/GCF_001308265.1_ASM130826v1_genomic.fna.gz
GCF_000221025.1	990288	Acidithiobacillus caldus SM-1	ftp://ftp.ncbi.nlm.nih.gov/genomes/all/GCF/000/221/025/GCF_000221025.1_ASM22102v1/GCF_000221025.1_ASM22102v1_genomic.fna.gz
GCF_000021485.1	243159	Acidithiobacillus ferrooxidans ATCC 23270	ftp://ftp.ncbi.nlm.nih.gov/genomes/all/GCF/000/021/485/GCF_000021485.1_ASM2148v1/GCF_000021485.1_ASM2148v1_genomic.fna.gz
GCF_000020825.1	380394	Acidithiobacillus ferrooxidans ATCC 53993	ftp://ftp.ncbi.nlm.nih.gov/genomes/all/GCF/000/020/825/GCF_000020825.1_ASM2082v1/GCF_000020825.1_ASM2082v1_genomic.fna.gz
GCF_000010525.1	438753	Azorhizobium caulinodans ORS 571	ftp://ftp.ncbi.nlm.nih.gov/genomes/all/GCF/000/010/525/GCF_000010525.1_ASM1052v1/GCF_000010525.1_ASM1052v1_genomic.fna.gz
GCF_000463015.1	1246301	Variovorax paradoxus B4	ftp://ftp.ncbi.nlm.nih.gov/genomes/all/GCF/000/463/015/GCF_000463015.1_ASM46301v1/GCF_000463015.1_ASM46301v1_genomic.fna.gz
GCF_000023345.1	543728	Variovorax paradoxus S110	ftp://ftp.ncbi.nlm.nih.gov/genomes/all/GCF/000/023/345/GCF_000023345.1_ASM2334v1/GCF_000023345.1_ASM2334v1_genomic.fna.gz
GCF_001577265.1	1795631	Variovorax sp. PAMC 28711	ftp://ftp.ncbi.nlm.nih.gov/genomes/all/GCF/001/577/265/GCF_001577265.1_ASM157726v1/GCF_001577265.1_ASM157726v1_genomic.fna.gz
GCF_900087055.1	703	Plesiomonas shigelloides	ftp://ftp.ncbi.nlm.nih.gov/genomes/all/GCF/900/087/055/GCF_900087055.1_31289_E01/GCF_900087055.1_31289_E01_genomic.fna.gz
