# Supplementary material for: Fast and accurate average genome size and 16S rRNA gene average copy number computation in metagenomic data
Source: BMC Bioinformatics. 2019 Sep 5;20:453. doi: 10.1186/s12859-019-3031-y (PMC6727555; doi:10.1186/s12859-019-3031-y)
Supplement: Supplementary file 3 — Simulated metagenomic datasets. Table showing main characteristics describing the simulated metagenomic datasets. (XLSX 10 kb) [file 12859_2019_3031_MOESM3_ESM.xlsx]

## Sheet: Sheet1
	General	Infant Gut	Marine	Marine2
# of genomes	882	100	344	344
# of species	751	95	308	308
# of genera	500	27	172	172
# of metagenomes	50	50	50	50
# of reads per metagenome	2000000	2000000	2000000	4000000
Average number of HQ sequences per metagenome	2000000	2000000	2000000	2000452
Total average read length of HQ sequences	300	300	300	149.7
