# Supplementary material for: Fast and accurate average genome size and 16S rRNA gene average copy number computation in metagenomic data
Source: BMC Bioinformatics. 2019 Sep 5;20:453. doi: 10.1186/s12859-019-3031-y (PMC6727555; doi:10.1186/s12859-019-3031-y)
Supplement: Supplementary file 4 — Benchmarking the running time of ags.sh against MicrobeCensus. Table showing the mean running time of ags.sh and MicrobeCensus using 4, 8, and 16 threads, for the estimation of the AGS in five TARA Oceans metagenomes subsampled to two million paired-end reads. (XLSX 35 kb) [file 12859_2019_3031_MOESM4_ESM.xlsx]

## Sheet: Sheet1
Tool	Number of threads	Mean time (seconds)
ags.sh	4	139.91
ags.sh	8	82.88
ags.sh	16	43.34
ags.sh (no ORFs prediction)	4	67.42
ags.sh (no ORFs prediction)	8	48.17
ags.sh (no ORFs prediction)	16	22.92
MicrobeCensus	4	696.4
MicrobeCensus	8	561.64
MicrobeCensus	16	492.69
