# Supplementary material for: Fast and accurate average genome size and 16S rRNA gene average copy number computation in metagenomic data
Source: BMC Bioinformatics. 2019 Sep 5;20:453. doi: 10.1186/s12859-019-3031-y (PMC6727555; doi:10.1186/s12859-019-3031-y)
Supplement: Supplementary file 6 — Benchmarking the accuracy of ags.sh against MicrobeCensus: summary statistics. Table showing the Medians, Means and Standard Deviations of the Average Percentage Error (i.e., MdAPE, MAPE, and SDAPE, respectively), and Pearson’s r correlation coefficients obtained in the analysis benchmarking the accuracy of ags.sh against MicrobeCensus. (XLSX 41 kb) [file 12859_2019_3031_MOESM6_ESM.xlsx]

## Sheet: Sheet1
Tool	Dataset	Read length	MdAPE	MAPE	SDAPE	Pearson's r
ags.sh	General	100	9.37	9.57	3.8	0.87
ags.sh	General	120	3.81	4.18	2.91	0.86
ags.sh	General	130	2.31	3.32	2.47	0.87
ags.sh	General	140	2.17	2.81	2.36	0.87
ags.sh	General	150	2.19	2.68	2.33	0.87
ags.sh	General	160	2.16	2.74	2.45	0.87
ags.sh	General	170	2.5	2.87	2.52	0.87
ags.sh	General	180	2.8	3.19	2.62	0.87
ags.sh	General	200	3.26	4.01	2.96	0.87
ags.sh	General	300	6.57	6.87	3.35	0.87
ags.sh	Infant gut	100	9.57	10.02	3	0.94
ags.sh	Infant gut	120	3.78	4.34	2.58	0.94
ags.sh	Infant gut	130	2.65	3.05	2.45	0.94
ags.sh	Infant gut	140	1.7	2.47	2.01	0.94
ags.sh	Infant gut	150	1.92	2.29	1.64	0.94
ags.sh	Infant gut	160	2.07	2.27	1.47	0.94
ags.sh	Infant gut	170	2.44	2.43	1.56	0.94
ags.sh	Infant gut	180	2.57	2.69	1.77	0.94
ags.sh	Infant gut	200	3.27	3.36	2.18	0.94
ags.sh	Infant gut	300	6.6	6.47	2.63	0.95
ags.sh	Marine	100	8.15	7.67	2.48	0.95
ags.sh	Marine	120	2.62	2.78	1.71	0.94
ags.sh	Marine	130	1.79	2.07	1.4	0.95
ags.sh	Marine	140	1.67	1.8	1.44	0.95
ags.sh	Marine	150	1.25	1.76	1.55	0.95
ags.sh	Marine	160	1.39	1.99	1.62	0.95
ags.sh	Marine	170	1.99	2.35	1.75	0.95
ags.sh	Marine	180	2.5	2.78	1.87	0.95
ags.sh	Marine	200	3.67	3.75	1.99	0.95
ags.sh	Marine	300	6.71	6.5	2.17	0.95
MicrobeCensus	General	100	4.91	5.13	3.29	0.88
MicrobeCensus	General	120	4.64	5.1	3.19	0.88
MicrobeCensus	General	130	4.46	4.98	3.16	0.89
MicrobeCensus	General	140	4.61	5.16	3.16	0.88
MicrobeCensus	General	150	4.65	4.98	3.17	0.87
MicrobeCensus	General	160	4.65	4.98	3.17	0.87
MicrobeCensus	General	170	4.65	4.98	3.17	0.87
MicrobeCensus	General	180	4.74	5.16	3.48	0.86
MicrobeCensus	General	200	4.4	5.03	3.45	0.86
MicrobeCensus	General	300	4.16	4.73	3.38	0.86
MicrobeCensus	Infant gut	100	2.63	3.08	2.33	0.93
MicrobeCensus	Infant gut	120	3.09	3.15	2.27	0.93
MicrobeCensus	Infant gut	130	2.99	3.13	2.43	0.93
MicrobeCensus	Infant gut	140	3.11	3.14	2.36	0.92
MicrobeCensus	Infant gut	150	2.53	3.12	2.45	0.93
MicrobeCensus	Infant gut	160	2.53	3.12	2.45	0.93
MicrobeCensus	Infant gut	170	2.53	3.12	2.45	0.93
MicrobeCensus	Infant gut	180	2.2	3.03	2.25	0.94
MicrobeCensus	Infant gut	200	2.37	2.92	2.04	0.94
MicrobeCensus	Infant gut	300	2.43	2.88	2.13	0.93
MicrobeCensus	Marine	100	5.17	5.17	2.89	0.93
MicrobeCensus	Marine	120	4.97	5.11	2.93	0.93
MicrobeCensus	Marine	130	5.1	5.14	2.81	0.93
MicrobeCensus	Marine	140	4.86	5.06	2.85	0.93
MicrobeCensus	Marine	150	4.5	4.81	2.87	0.93
MicrobeCensus	Marine	160	4.5	4.81	2.87	0.93
MicrobeCensus	Marine	170	4.5	4.81	2.87	0.93
MicrobeCensus	Marine	180	4.38	4.97	2.99	0.92
MicrobeCensus	Marine	200	3.96	4.51	2.96	0.92
MicrobeCensus	Marine	300	4.16	4.28	2.59	0.94
