# Supplementary material for: Fast and accurate average genome size and 16S rRNA gene average copy number computation in metagenomic data
Source: BMC Bioinformatics. 2019 Sep 5;20:453. doi: 10.1186/s12859-019-3031-y (PMC6727555; doi:10.1186/s12859-019-3031-y)
Supplement: Supplementary file 7 — Evaluating the running time of acn.sh. Table showing the mean running time of acn.sh, and ags.sh plus acn.sh, using 4, 8, and 16 threads, for the estimation of the ACN in five TARA Oceans metagenomes subsampled to two million paired-end reads. (XLSX 35 kb) [file 12859_2019_3031_MOESM7_ESM.xlsx]

## Sheet: Sheet1
Tool	Number of threads	Mean time (seconds)
acn.sh	4	246.59
acn.sh	8	131.1
acn.sh	16	73.53
ags.sh + acn.sh	4	386.51
ags.sh + acn.sh	8	213.98
ags.sh + acn.sh	16	116.87
