# Supplementary material for: Fast and accurate average genome size and 16S rRNA gene average copy number computation in metagenomic data
Source: BMC Bioinformatics. 2019 Sep 5;20:453. doi: 10.1186/s12859-019-3031-y (PMC6727555; doi:10.1186/s12859-019-3031-y)
Supplement: Supplementary file 9 — Benchmarking the accuracy of acn.sh against PICRUSt, CopyRighter, and PAPRICA: summary statistics. Table showing the Medians, Means and Standard Deviations of the Average Percentage Error (i.e., MdAPE, MAPE, and SDAPE, respectively), and Pearson’s r correlation coefficients obtained in the analysis benchmarking the accuracy of acn.sh against PICRUSt, CopyRighter, and PAPRICA. (XLSX 38 kb) [file 12859_2019_3031_MOESM9_ESM.xlsx]

## Sheet: Sheet1
Tool	Dataset	Read length	MdAPE	MAPE	SDAPE	Pearson's r
acn.sh	General	100	7.03	7.65	4.59	0.94
acn.sh	General	150	2.92	4.04	3.32	0.94
acn.sh	General	200	4.4	5.2	3.75	0.94
acn.sh	General	300	7.24	7.66	4.27	0.94
acn.sh	Infant Gut	100	4.5	4.68	2.75	0.91
acn.sh	Infant Gut	150	3.26	3.47	2.46	0.91
acn.sh	Infant Gut	200	6.43	6.41	2.8	0.9
acn.sh	Infant Gut	300	10.03	9.88	2.72	0.9
acn.sh	Marine	100	6.64	6.41	4.44	0.91
acn.sh	Marine	150	3.07	4.33	4.06	0.92
acn.sh	Marine	200	4.2	5.57	4.51	0.92
acn.sh	Marine	300	6.54	7.91	4.83	0.92
PICRUSt	General	100	22.7	22.48	11.28	0.7
PICRUSt	General	150	24.84	23.95	12.13	0.67
PICRUSt	General	200	24.74	23.87	11.89	0.68
PICRUSt	General	300	24.71	24.58	12.4	0.68
PICRUSt	Infant Gut	100	12.07	12.29	6.64	0.64
PICRUSt	Infant Gut	150	13.59	13.39	6.29	0.67
PICRUSt	Infant Gut	200	13.99	13.5	6.69	0.64
PICRUSt	Infant Gut	300	14.94	14.03	6.93	0.62
PICRUSt	Marine	100	20.24	21.13	11.16	0.5
PICRUSt	Marine	150	19.61	21.16	11.46	0.48
PICRUSt	Marine	200	20.16	22.16	11.29	0.5
PICRUSt	Marine	300	21.49	23.29	11.55	0.49
CopyRighter	General	100	9.44	10.59	8.84	0.61
CopyRighter	General	150	12.32	12.85	10.42	0.59
CopyRighter	General	200	12.9	13.4	10.91	0.6
CopyRighter	General	300	13.07	14.46	12.05	0.6
CopyRighter	Infant Gut	100	5.69	6.55	5.02	0.68
CopyRighter	Infant Gut	150	5.48	6.99	5.52	0.64
CopyRighter	Infant Gut	200	6.35	7.16	5.69	0.62
CopyRighter	Infant Gut	300	5.61	7.4	5.8	0.57
CopyRighter	Marine	100	11.06	10.9	7.55	0.55
CopyRighter	Marine	150	12.58	13.09	8.67	0.5
CopyRighter	Marine	200	13.39	13.85	8.82	0.52
CopyRighter	Marine	300	14.6	14.4	9.12	0.51
PAPRICA	General	100	17.19	18.67	11.62	0.74
PAPRICA	General	150	20.86	23.96	14.98	0.73
PAPRICA	General	200	22.46	25.52	15.32	0.73
PAPRICA	General	300	23.18	26.69	16.29	0.75
PAPRICA	Infant Gut	100	3.2	3.88	3	0.78
PAPRICA	Infant Gut	150	2.73	3.58	3.06	0.76
PAPRICA	Infant Gut	200	3.12	3.58	2.7	0.76
PAPRICA	Infant Gut	300	2.64	3.48	2.84	0.76
PAPRICA	Marine	100	15.8	20.05	15.72	0.48
PAPRICA	Marine	150	19.46	26.74	22.37	0.44
PAPRICA	Marine	200	18.83	28.56	24.6	0.45
PAPRICA	Marine	300	21.85	29.29	25	0.46
