# Supplementary material for: Fast and accurate average genome size and 16S rRNA gene average copy number computation in metagenomic data
Source: BMC Bioinformatics. 2019 Sep 5;20:453. doi: 10.1186/s12859-019-3031-y (PMC6727555; doi:10.1186/s12859-019-3031-y)
Supplement: Supplementary file 10 — Comparing the AGS and ACN of TARA Oceans metagenomes between water layers. Table showing details of the Wilcoxon rank-sum tests, performed to evaluate the differentiation of TARA Oceans metagenomes from different water layers according to their AGS, and ACN. The comparisons were made on a matching subset of 63 metagenomes, obtained from the surface, deep chlorophyll maximum, and mesopelagic water layers (SRF, DCM, and MES, respectively), at 21 sampling sites. (XLSX 44 kb) [file 12859_2019_3031_MOESM10_ESM.xlsx]

## Sheet: Sheet1
	Comparison	Pairwise	N	P-value	Statistic
AGS	SRF vs. DCM	Yes	42	0.0005	22
AGS	SRF vs. MES	Yes	42	0.0002	18
AGS	DCM vs. MES	Yes	42	0.0025	32
ACN	SRF vs. DCM	Yes	42	0.3038	85
ACN	SRF vs. MES	Yes	42	0.0001	1
ACN	DCM vs. MES	Yes	42	0.0142	46
