# Supplementary material for: Fast and accurate average genome size and 16S rRNA gene average copy number computation in metagenomic data
Source: BMC Bioinformatics. 2019 Sep 5;20:453. doi: 10.1186/s12859-019-3031-y (PMC6727555; doi:10.1186/s12859-019-3031-y)
Supplement: Supplementary file 11 — Exploring the variability of the AGS and ACN of TARA Oceans metagenomes. Table with details of the Pearson correlation tests between and among the AGS and ACN, and the functional and taxonomic richness of TARA Ocean metagenomes, and the water depth and temperature of the sampling sites. (XLSX 34 kb) [file 12859_2019_3031_MOESM11_ESM.xlsx]

## Sheet: Sheet1
Comparison	N	P-value	Statistic	Pearson's r	95% onfidence interval
AGS vs. ACN	139	8.907e-06	4.6159	0.366868	0.21 to 0.5
AGS vs. ACN (matching subset)	63	0.0023	3.1814	0.38	0.14 to 0.57
AGS vs. water depth	139	1.278e-08	6.0543	0.459429	0.32 to 0.58
ACN vs. water depth	139	0.0009519	3.3777	0.277262	0.12 to 0.42
AGS vs. temperature controlling for water depth	135	0.3323	-0.97306	-0.0840759	-0.25 to 0.09
ACN vs. temperature controlling for water depth	135	5.505e-05	-4.1678	-0.339882	-0.48 to -0.18
AGS vs. Herbiconiux (log of relative abund.)	39	3.04317e-07	6.2325	0.72	0.52 to 0.84
AGS vs. Candidatus Pelagibacter (log of relative abund.)	139	1.49188e-13	-8.20614	-0.57	-0.68 to -0.45
ACN vs. Glaciecola (log of relative abund.)	135	2.65199e-06	4.90751	0.39	0.24 to 0.53
AGS vs. functional richness	139	4.25932e-11	7.16932	0.52	0.39 to 0.63
Functional vs. taxonomic richness	139	< 2.20E-16	18.797	0.848884	0.79 to 0.89
Functional richness vs. water depth	139	< 2.20E-16	10.022	0.65	0.54 to 0.74
